# Supplementary material for: Triclinic polymorph of dibenzotetra­thia­fulvalene
Source: Acta Crystallogr Sect E Struct Rep Online. 2009 Aug 8;65(Pt 9):o2083. doi: 10.1107/S1600536809030013 (PMC2970161; doi:10.1107/S1600536809030013)
Supplement: Supplementary file 2 [file e-65-o2083-Isup2.hkl]

# 
# h,k,l, Fc-squared, Fo-squared, sigma(Fo-squared) and status flag 
# 
data_I
_shelx_title '  mamada47' 
_shelx_refln_list_code          4 
_shelx_F_calc_maximum      140.92 
_exptl_crystal_F_000       312.00 
_reflns_d_resolution_high  0.7700 
 
loop_ 
 _symmetry_equiv_pos_as_xyz 
 'x, y, z' 
 '-x, -y, -z' 
 
_cell_length_a     8.6562 
_cell_length_b     9.4144 
_cell_length_c     9.5144 
_cell_angle_alpha  74.042 
_cell_angle_beta   63.616 
_cell_angle_gamma  65.565 
 
_shelx_F_squared_multiplier     1.000 
 
loop_ 
 _refln_index_h 
 _refln_index_k 
 _refln_index_l 
 _refln_F_squared_calc 
 _refln_F_squared_meas 
 _refln_F_squared_sigma 
 _refln_observed_status 
   2   0   0    19859.35    22064.09    198.57 o 
   3   0   0       58.71       54.87      2.99 o 
   4   0   0      305.37      252.90      5.25 o 
   5   0   0       23.36       24.19      4.65 o 
   6   0   0     1159.64     1181.17     15.97 o 
   7   0   0        0.96        2.74      2.86 o 
   8   0   0       68.36       82.77      9.66 o 
   9   0   0       17.54       18.47      5.44 o 
  -9   1   0        4.11        4.67      3.16 o 
  -8   1   0        0.13       -2.40      2.63 o 
  -7   1   0       26.15       28.07      5.60 o 
  -6   1   0       19.84       20.39      3.50 o 
  -5   1   0        7.00        2.20      3.51 o 
  -4   1   0       62.64       50.57      3.50 o 
  -3   1   0       42.65       50.15      2.54 o 
  -2   1   0     1037.94     1012.26      8.23 o 
  -1   1   0     1689.85     1884.48     29.28 o 
   1   1   0     3358.45     3625.37     39.12 o 
   2   1   0     2229.51     2237.92     25.55 o 
   3   1   0      131.59      140.89      5.10 o 
   4   1   0     1322.07     1272.76     22.13 o 
   5   1   0      423.59      373.46      8.83 o 
   6   1   0        7.20        9.76      4.21 o 
   7   1   0      126.42      127.94      7.24 o 
   8   1   0      382.83      366.59      7.84 o 
   9   1   0       28.77       27.55      4.50 o 
  -8   2   0       38.52       32.60      4.93 o 
  -7   2   0      338.23      355.15      9.75 o 
  -6   2   0       99.02      103.24      3.90 o 
  -5   2   0      200.60      216.72      6.18 o 
  -4   2   0        0.76        0.34      1.52 o 
  -3   2   0     2383.23     2590.79     33.74 o 
  -2   2   0      493.77      499.36      7.98 o 
  -1   2   0     1466.46     1483.60     18.70 o 
   0   2   0      323.89      340.16      9.19 o 
   1   2   0        0.56       -0.28      2.91 o 
   2   2   0        8.79        5.95      4.05 o 
   3   2   0      220.41      176.82      6.05 o 
   4   2   0       32.88       31.85      4.25 o 
   5   2   0      272.64      253.13      7.85 o 
   6   2   0       26.44       25.09      4.18 o 
   7   2   0      166.77      164.22      6.09 o 
   8   2   0       35.16       32.39      4.64 o 
   9   2   0      487.47      518.75     16.32 o 
  -8   3   0      333.07      340.32     11.11 o 
  -7   3   0       16.72       24.33      9.04 o 
  -6   3   0      326.46      331.39      7.84 o 
  -5   3   0      302.05      305.30      6.22 o 
  -4   3   0      121.69      124.52      4.98 o 
  -3   3   0       69.40       60.72      6.34 o 
  -2   3   0      832.40      761.08      7.60 o 
  -1   3   0      301.47      307.63      6.40 o 
   0   3   0       19.05       71.89     11.67 o 
   1   3   0      478.87      486.43      9.37 o 
   2   3   0       81.70       89.15      6.75 o 
   3   3   0      259.26      279.72      7.45 o 
   4   3   0       92.81       79.80      5.56 o 
   5   3   0      375.13      371.55      9.29 o 
   6   3   0       46.98       46.03      6.01 o 
   7   3   0      424.59      428.22      9.17 o 
   8   3   0      252.53      258.78      8.48 o 
   9   3   0       93.43       91.01      6.30 o 
  10   3   0      396.33      410.69     10.16 o 
  -7   4   0       88.03       87.88      4.94 o 
  -6   4   0      150.10      152.40      6.22 o 
  -5   4   0      131.90      121.37      6.99 o 
  -4   4   0      901.32      878.89     12.63 o 
  -3   4   0        9.99        7.95      2.28 o 
  -2   4   0       30.69       20.93      2.95 o 
  -1   4   0      223.11      284.95      8.34 o 
   0   4   0     2448.50     2543.06     36.90 o 
   1   4   0       12.71       13.48      3.81 o 
   2   4   0     2661.37     2741.02     29.85 o 
   3   4   0      258.21      265.56      9.18 o 
   4   4   0       24.49       22.97      5.81 o 
   5   4   0        0.44        4.10      4.64 o 
   6   4   0      154.31      161.77      8.42 o 
   7   4   0       93.10       88.80      8.14 o 
   8   4   0       14.73       18.67      5.12 o 
   9   4   0        5.34        0.91      3.91 o 
  10   4   0        3.25       -1.45      5.17 o 
  -7   5   0        4.47       14.42      8.55 o 
  -6   5   0        3.77        7.65      3.59 o 
  -5   5   0      441.62      433.53      7.41 o 
  -4   5   0      228.68      223.06      7.21 o 
  -3   5   0     1180.20     1200.09     15.11 o 
  -2   5   0     1246.69     1195.12     22.08 o 
  -1   5   0       16.52       15.16      8.75 o 
   0   5   0     1010.94      987.31     18.13 o 
   1   5   0     3756.77     3943.84     43.84 o 
   2   5   0      269.45      259.61      9.29 o 
   3   5   0     1886.63     1877.37     23.26 o 
   4   5   0     2934.16     2890.74     34.53 o 
   5   5   0      365.88      353.90     10.95 o 
   6   5   0     1951.46     1928.92     27.09 o 
   7   5   0     1094.96     1096.06     21.69 o 
   8   5   0      222.94      230.35     12.42 o 
   9   5   0       19.43       12.94      5.81 o 
  10   5   0        3.75        5.89      5.19 o 
  -6   6   0        6.18        4.63      7.41 o 
  -5   6   0        8.71        8.61      3.59 o 
  -4   6   0        6.09        4.95      2.28 o 
  -3   6   0       33.70       27.43      2.75 o 
  -2   6   0       73.75       72.46      3.19 o 
  -1   6   0      389.39      368.77      9.15 o 
   0   6   0       53.52       54.71      6.65 o 
   1   6   0      131.47      124.36      6.14 o 
   2   6   0       98.97       97.72      8.15 o 
   3   6   0      838.05      795.01     16.14 o 
   4   6   0      153.24      160.97      8.43 o 
   5   6   0     1783.76     1707.64     34.38 o 
   6   6   0        4.68        6.68      5.96 o 
   7   6   0       81.93       84.49      9.58 o 
   8   6   0        4.74        4.31      6.91 o 
   9   6   0      339.52      364.00     15.17 o 
  -5   7   0       73.34       68.20     10.95 o 
  -4   7   0       22.72       14.21      2.48 o 
  -3   7   0      103.80       99.99      4.69 o 
  -2   7   0     1081.32     1111.93     11.70 o 
  -1   7   0       28.67       28.04      4.83 o 
   0   7   0      509.14      542.94     13.21 o 
   1   7   0       47.61       48.69      5.22 o 
   2   7   0       55.14      150.57     12.24 o 
   3   7   0      365.56      337.84      9.93 o 
   4   7   0       64.96       86.14      7.66 o 
   5   7   0      437.30      455.95     12.68 o 
   6   7   0       10.18        9.95      6.34 o 
   7   7   0      171.61      188.29     10.24 o 
   8   7   0       16.92       12.07     14.13 o 
   9   7   0       12.64        5.70      7.19 o 
  -3   8   0        3.12       -0.14      2.12 o 
  -2   8   0      750.22      747.95     13.22 o 
  -1   8   0      136.97      134.57      8.41 o 
   0   8   0        6.04        1.98      7.00 o 
   1   8   0        0.16        0.75      3.15 o 
   2   8   0      231.37      230.04     10.64 o 
   3   8   0      170.28      178.44      8.87 o 
   4   8   0       35.05       39.39     15.16 o 
   5   8   0        0.78        4.18      6.34 o 
   6   8   0        4.39        4.93      5.98 o 
   7   8   0      223.98      213.94     10.92 o 
   8   8   0       14.79        0.18      5.58 o 
   9   8   0       42.92       28.35     27.48 o 
  -2   9   0       74.20       63.60      2.94 o 
  -1   9   0      424.30      402.41     11.47 o 
   0   9   0       66.38       72.31     10.14 o 
   1   9   0       34.62       36.14      4.52 o 
   2   9   0       15.41       26.44      4.96 o 
   3   9   0      311.54      313.08      9.35 o 
   4   9   0       20.62       22.88      5.94 o 
   5   9   0        6.97       -0.56      5.57 o 
   6   9   0      197.93      213.16     11.93 o 
   7   9   0      228.54      268.86     12.02 o 
   8   9   0      208.54      213.58     12.51 o 
   0  10   0      226.87      234.52     17.63 o 
   1  10   0      490.21      507.34      9.65 o 
   2  10   0       11.87       11.40      4.70 o 
   3  10   0        0.24       -0.10      4.67 o 
   4  10   0       62.15       55.35      6.78 o 
   5  10   0      673.35      683.63     15.18 o 
   6  10   0      127.90      141.27      9.79 o 
   7  10   0      551.52      551.32     15.72 o 
   1  11   0      261.87      249.03      8.19 o 
   2  11   0      114.69      125.94      6.25 o 
   3  11   0      150.05      180.12      8.84 o 
   4  11   0        2.94        6.85      5.07 o 
   5  11   0        4.66        8.76      6.07 o 
   6  11   0      287.40      304.93     14.91 o 
  -5 -11   1      313.02      317.42     12.93 o 
  -4 -11   1       26.02       13.02      6.49 o 
  -3 -11   1      775.12      805.16     16.01 o 
  -2 -11   1      187.69      195.56     10.13 o 
  -1 -11   1      274.77      265.74      9.90 o 
  -7 -10   1       23.68       14.39     11.09 o 
  -6 -10   1      148.96      145.62     92.33 o 
  -5 -10   1      318.86      332.81     15.46 o 
  -4 -10   1      287.38      293.48     11.09 o 
  -3 -10   1       51.76       39.42      6.58 o 
  -2 -10   1      218.82      232.60      8.68 o 
  -1 -10   1      201.40      205.75      7.84 o 
   0 -10   1      151.38      143.81      7.96 o 
   1 -10   1      141.91      133.12      8.35 o 
  -8  -9   1        8.63        8.27      8.30 o 
  -7  -9   1       44.90       31.83     24.17 o 
  -6  -9   1       31.30       30.59      8.22 o 
  -5  -9   1      370.30      358.35     12.66 o 
  -4  -9   1       35.02       37.09      7.23 o 
  -3  -9   1       28.12       11.35      9.65 o 
  -2  -9   1       85.12       75.49      8.68 o 
  -1  -9   1       77.79       85.21      7.94 o 
   0  -9   1      536.04      552.24     12.48 o 
   1  -9   1        7.78        9.73      7.57 o 
   2  -9   1      185.01      190.51      8.79 o 
  -8  -8   1       94.03      147.75     15.08 o 
  -7  -8   1       27.47       25.37     11.06 o 
  -6  -8   1       36.02       34.54      8.27 o 
  -5  -8   1       24.02       29.58      9.08 o 
  -4  -8   1       43.87       54.27      7.72 o 
  -3  -8   1      295.60      290.72     12.34 o 
  -2  -8   1      570.51      596.55     12.96 o 
  -1  -8   1      212.31      202.36      8.10 o 
   0  -8   1      550.26      568.73     12.76 o 
   1  -8   1        2.07       -0.38      7.42 o 
   2  -8   1       53.25       61.45      8.35 o 
   3  -8   1       30.17       20.86      7.75 o 
   4  -8   1      613.28      555.21      9.17 o 
  -9  -7   1      297.17      288.54     13.94 o 
  -8  -7   1        5.76       -3.07      6.57 o 
  -7  -7   1     1004.84      971.44     22.54 o 
  -6  -7   1       54.82       51.47     10.87 o 
  -5  -7   1       96.07      117.63     15.44 o 
  -4  -7   1       56.64       52.24      7.95 o 
  -3  -7   1      708.14      623.60     22.49 o 
  -2  -7   1       94.26      103.93      7.78 o 
  -1  -7   1      878.69      835.06     15.02 o 
   0  -7   1      149.37      143.39      7.24 o 
   1  -7   1       57.83       51.10     12.83 o 
   2  -7   1       12.73       11.68      4.76 o 
   3  -7   1        3.89        6.61      2.61 o 
   4  -7   1       41.80       46.87     12.53 o 
   5  -7   1        1.06       -2.13      2.30 o 
  -9  -6   1      110.12      137.55     10.99 o 
  -8  -6   1      462.80      462.75     18.86 o 
  -7  -6   1      118.93      124.85      9.74 o 
  -6  -6   1       65.29       66.99      8.24 o 
  -5  -6   1     2858.02     2772.55     40.68 o 
  -4  -6   1      451.02      409.12     15.24 o 
  -3  -6   1     2198.19     2087.34     31.53 o 
  -2  -6   1     1608.21     1464.07     24.43 o 
  -1  -6   1      391.10      373.32     10.24 o 
   0  -6   1     1020.97      977.34     16.04 o 
   1  -6   1     2937.39     2865.45     33.06 o 
   2  -6   1       97.19       93.63      9.96 o 
   3  -6   1      586.46      569.27     14.51 o 
   4  -6   1       22.72       13.72      8.66 o 
   5  -6   1       39.01       40.52      3.32 o 
   6  -6   1       40.52       36.70      4.54 o 
  -9  -5   1       97.15      109.20     28.48 o 
  -8  -5   1        3.77        3.79      5.87 o 
  -7  -5   1        1.10        4.94      7.70 o 
  -6  -5   1       44.54       84.60      9.02 o 
  -5  -5   1      154.10      162.88     19.20 o 
  -4  -5   1      692.14      659.89     14.14 o 
  -3  -5   1        1.77        1.41      4.75 o 
  -2  -5   1      254.86      248.43      9.00 o 
  -1  -5   1      396.01      385.61      9.55 o 
   0  -5   1      828.86      781.48     12.76 o 
   1  -5   1       77.98       62.48      6.77 o 
   2  -5   1     1700.69     1577.82     46.06 o 
   3  -5   1       93.96       92.04      6.44 o 
   4  -5   1      160.42      148.14      4.79 o 
   5  -5   1       15.72       13.15      2.75 o 
   6  -5   1       67.42       77.97      3.72 o 
   7  -5   1       60.67       43.11      4.63 o 
  -9  -4   1       41.33       17.88      7.70 o 
  -8  -4   1      502.63      484.47     11.94 o 
  -7  -4   1        4.52        2.76      5.14 o 
  -6  -4   1      419.73      397.68     20.87 o 
  -5  -4   1        9.03        8.28      6.05 o 
  -4  -4   1        2.95        2.59      4.71 o 
  -3  -4   1       31.27       35.64      7.41 o 
  -2  -4   1       29.71       40.56      7.43 o 
  -1  -4   1      123.41      117.67      6.73 o 
   0  -4   1      836.72      833.91     18.10 o 
   1  -4   1      385.51      364.98     12.30 o 
   2  -4   1       49.32       53.47      8.65 o 
   3  -4   1      217.64      214.99      6.77 o 
   4  -4   1      635.21      633.98     17.64 o 
   5  -4   1        5.32        5.22      3.06 o 
   6  -4   1      367.33      374.08      7.04 o 
   7  -4   1      115.34      114.81      4.72 o 
  -9  -3   1       23.94        8.61      5.60 o 
  -8  -3   1        7.63        5.11      4.13 o 
  -7  -3   1      787.90      803.85     15.04 o 
  -6  -3   1        2.53        1.23      5.03 o 
  -5  -3   1      746.46      733.37     29.89 o 
  -4  -3   1        4.89       15.30      4.76 o 
  -3  -3   1       17.15       28.62      5.28 o 
  -2  -3   1      159.83      182.09      8.52 o 
  -1  -3   1       29.08       44.98      5.98 o 
   0  -3   1       90.88       81.30      5.99 o 
   1  -3   1      153.57      168.40      7.05 o 
   2  -3   1      494.97      563.10      9.27 o 
   3  -3   1      187.91      165.35      4.46 o 
   4  -3   1      950.95     1033.44     21.13 o 
   5  -3   1      964.39      937.86     16.76 o 
   6  -3   1      138.33      126.25      5.39 o 
   7  -3   1      171.61      163.16      7.70 o 
   8  -3   1        2.11       -1.66      4.13 o 
  -9  -2   1      120.07      124.00      6.54 o 
  -8  -2   1      213.00      216.77      7.18 o 
  -7  -2   1      240.30      238.11      7.12 o 
  -6  -2   1     1293.36     1283.49     15.67 o 
  -5  -2   1      141.52      138.84      5.99 o 
  -4  -2   1      786.57      753.65     11.76 o 
  -3  -2   1     1671.77     1572.13     19.02 o 
  -2  -2   1      155.64      136.39     10.84 o 
  -1  -2   1      236.32      234.05     11.03 o 
   0  -2   1      950.13      875.77     16.60 o 
   1  -2   1      923.46      918.78     13.22 o 
   2  -2   1        4.23        6.82      2.20 o 
   3  -2   1      457.34      440.47      7.83 o 
   4  -2   1      369.74      374.84      6.77 o 
   5  -2   1        2.91        2.61      2.57 o 
   6  -2   1      126.78      111.10      9.54 o 
   7  -2   1        6.56        6.46      6.25 o 
   8  -2   1       13.46       11.95      6.30 o 
   9  -2   1       21.71       21.50      5.86 o 
  -9  -1   1       14.87       12.15      5.20 o 
  -8  -1   1      163.05      170.01      8.74 o 
  -7  -1   1       59.59       60.56      5.67 o 
  -6  -1   1       53.15       54.06      6.81 o 
  -5  -1   1      125.96      122.00      7.05 o 
  -4  -1   1     6232.29     6875.48     60.04 o 
  -3  -1   1     1239.38     1292.66     15.18 o 
  -2  -1   1    17838.68    19565.83    224.50 o 
  -1  -1   1     7421.50     8159.77    101.80 o 
   0  -1   1        2.02        5.26      2.65 o 
   1  -1   1     8410.68     9236.02    140.52 o 
   2  -1   1    17115.81    19249.59    172.60 o 
   3  -1   1     1228.15     1307.37     10.33 o 
   4  -1   1     5724.11     6298.34     46.41 o 
   5  -1   1        0.10       -0.73      2.10 o 
   6  -1   1       38.56       44.79      7.75 o 
   7  -1   1       18.62       19.54      5.42 o 
   8  -1   1      122.26      133.18      5.45 o 
   9  -1   1        1.99        3.23      3.34 o 
  -9   0   1       54.81       55.77      4.68 o 
  -8   0   1       38.89       42.79      4.66 o 
  -7   0   1       57.13       53.43      4.41 o 
  -6   0   1       10.05        8.82      3.14 o 
  -5   0   1       36.39       31.05      3.52 o 
  -4   0   1       77.57       77.35      3.62 o 
  -3   0   1      225.32      198.45      4.69 o 
  -2   0   1       56.46       55.16      3.96 o 
  -1   0   1      288.28      285.63      5.09 o 
   2   0   1     1222.53     1302.81     20.76 o 
   3   0   1     1339.37     1260.09     11.94 o 
   4   0   1      367.85      321.80      5.13 o 
   5   0   1      247.63      238.24      5.10 o 
   6   0   1      821.13      781.86     11.78 o 
   7   0   1       67.04       71.41      4.25 o 
   8   0   1       17.88       15.80      4.16 o 
   9   0   1       77.25       93.78      4.97 o 
  -8   1   1        2.92       -2.47      3.44 o 
  -7   1   1      599.46      595.48     10.46 o 
  -6   1   1        2.66        7.92      5.15 o 
  -5   1   1     1440.94     1442.67     21.31 o 
  -4   1   1        0.76        0.67      1.99 o 
  -3   1   1       47.13       43.18      3.48 o 
  -2   1   1        7.63        7.10      2.13 o 
  -1   1   1     2012.57     2258.22     18.80 o 
   0   1   1        6.79        7.06      2.04 o 
   2   1   1        8.17        9.19      3.24 o 
   3   1   1       43.24       39.60      4.05 o 
   4   1   1        1.13        1.00      2.40 o 
   5   1   1      365.11      316.35      5.77 o 
   6   1   1        0.22       -1.52      2.74 o 
   7   1   1      519.87      506.11      9.34 o 
   8   1   1        5.36        6.89      3.62 o 
   9   1   1       11.74       10.95      3.76 o 
  10   1   1       10.17       13.59      9.08 o 
  -8   2   1        8.67        5.70      2.72 o 
  -7   2   1      285.54      298.32      8.51 o 
  -6   2   1      443.52      429.04      6.66 o 
  -5   2   1       26.85       25.45      3.81 o 
  -4   2   1     1100.08     1034.44     13.25 o 
  -3   2   1      373.75      358.52      4.65 o 
  -2   2   1      147.62      143.12      3.75 o 
  -1   2   1      340.76      325.87      4.01 o 
   0   2   1        4.00       31.58      6.02 o 
   1   2   1        5.61        8.12      2.54 o 
   2   2   1      175.60      184.58      6.99 o 
   3   2   1       85.92       94.38      5.11 o 
   4   2   1       60.80       62.22      4.58 o 
   5   2   1       67.82       73.52      8.31 o 
   6   2   1       82.69       73.15      4.74 o 
   7   2   1       69.24       71.74      5.47 o 
   8   2   1       52.11       58.67      4.82 o 
   9   2   1      431.22      450.79      9.00 o 
  10   2   1      112.65      109.88     33.03 o 
  -7   3   1        4.57        2.61      8.01 o 
  -6   3   1      352.95      367.31      7.23 o 
  -5   3   1       52.54       54.24      3.78 o 
  -4   3   1       72.87       71.34      3.77 o 
  -3   3   1      136.70      135.55      3.68 o 
  -2   3   1     2952.02     3051.53     47.03 o 
  -1   3   1        0.03       -2.16      2.70 o 
   0   3   1     1957.13     2081.83     27.39 o 
   1   3   1      128.43      113.27      4.01 o 
   2   3   1      706.66      731.61     11.91 o 
   3   3   1       14.09       18.84      3.73 o 
   4   3   1     1786.57     1721.30     19.93 o 
   5   3   1       86.22       89.65      5.63 o 
   6   3   1      156.75      192.01     11.88 o 
   7   3   1        0.33        3.04      3.64 o 
   8   3   1        0.24        2.13      4.15 o 
   9   3   1       47.05       54.74      6.03 o 
  10   3   1        6.88        4.19      4.81 o 
  -6   4   1      106.57      105.46     10.31 o 
  -5   4   1      213.88      223.08      7.53 o 
  -4   4   1      399.76      391.04      9.27 o 
  -3   4   1      185.34      183.37      3.48 o 
  -2   4   1       41.86       42.20      3.91 o 
  -1   4   1     2484.40     2539.60     62.61 o 
   0   4   1     2660.87     2972.78     28.40 o 
   1   4   1      477.28      500.12      6.89 o 
   2   4   1     7072.22     8040.25     84.31 o 
   3   4   1     1672.04     1642.68     21.04 o 
   4   4   1      874.25      902.45     19.42 o 
   5   4   1      983.45      928.10     19.89 o 
   6   4   1      399.45      380.49     10.14 o 
   7   4   1      262.24      247.21      9.37 o 
   8   4   1      546.51      558.64     15.05 o 
   9   4   1      921.12      927.40     22.11 o 
  10   4   1       38.28       32.84     10.96 o 
  -6   5   1        8.14        8.19      8.42 o 
  -5   5   1       16.34       13.76      2.74 o 
  -4   5   1       16.96       15.26      2.54 o 
  -3   5   1        8.94       11.12      1.73 o 
  -2   5   1       21.01       19.44      2.12 o 
  -1   5   1        9.22        5.14      2.72 o 
   0   5   1       47.14       42.13      3.29 o 
   1   5   1     1473.89     1439.98     16.70 o 
   2   5   1       92.26       88.85      5.30 o 
   3   5   1     1834.48     1877.02     24.05 o 
   4   5   1        3.63        1.38      3.50 o 
   5   5   1       34.16       46.97      9.50 o 
   6   5   1       25.51       30.35      6.12 o 
   7   5   1     1156.37     1106.35     18.72 o 
   8   5   1        1.59        6.39      5.55 o 
   9   5   1      193.71      170.85     24.28 o 
  10   5   1        3.64       -5.05      5.05 o 
  -6   6   1       12.38       10.59     15.44 o 
  -5   6   1        8.24        6.40      8.30 o 
  -4   6   1      639.01      630.08      8.35 o 
  -3   6   1      282.59      285.76      5.52 o 
  -2   6   1      151.52      165.56      3.13 o 
  -1   6   1      785.31      815.78     27.97 o 
   0   6   1      312.61      312.10      8.46 o 
   1   6   1      514.29      506.38      9.38 o 
   2   6   1      140.39      161.91      6.55 o 
   3   6   1       25.43       26.73      4.67 o 
   4   6   1       59.23       40.80     13.04 o 
   5   6   1       36.36       46.91      8.28 o 
   6   6   1        3.45        2.36      8.42 o 
   7   6   1      151.92      150.86     11.17 o 
   8   6   1      228.15      216.62     13.13 o 
   9   6   1      276.15      289.10     11.91 o 
  10   6   1       44.55       28.99     13.82 o 
  -5   7   1        5.79       -9.79      9.79 o 
  -4   7   1      117.73      137.09     13.39 o 
  -3   7   1       14.33       11.03      2.29 o 
  -2   7   1      370.82      355.53      4.61 o 
  -1   7   1       41.66       42.53      5.77 o 
   0   7   1     1107.78     1096.40     12.72 o 
   1   7   1      331.23      311.81     10.21 o 
   2   7   1      110.05      104.28      6.55 o 
   3   7   1       33.75       30.81      4.99 o 
   4   7   1       45.21       42.74      5.88 o 
   5   7   1       80.71       82.80      7.43 o 
   6   7   1        2.26        1.41      5.40 o 
   7   7   1        0.98       -4.54      5.60 o 
   8   7   1        6.58       22.87      7.15 o 
   9   7   1       79.69       71.24      9.01 o 
  10   7   1       83.21       82.27     10.48 o 
  -3   8   1       80.80       68.67     12.59 o 
  -2   8   1      105.42      104.05     12.09 o 
  -1   8   1      371.75      356.62      7.61 o 
   0   8   1       12.69       13.08      2.51 o 
   1   8   1      737.69      713.52     11.55 o 
   2   8   1       47.73       60.31     10.30 o 
   3   8   1       19.24       19.01      4.68 o 
   4   8   1      118.39      125.87      7.83 o 
   5   8   1      496.71      472.23     18.73 o 
   6   8   1       11.06       18.02      6.21 o 
   7   8   1       18.87       24.10      7.02 o 
   8   8   1       64.73       39.27     29.68 o 
   9   8   1       59.35       -0.05      7.08 o 
  -2   9   1       35.97       38.64     11.84 o 
  -1   9   1      220.77      214.47      4.77 o 
   0   9   1       88.40       93.26     12.01 o 
   1   9   1      103.01      102.25      6.82 o 
   2   9   1      146.30      155.47      7.02 o 
   3   9   1      971.83      995.74     14.88 o 
   4   9   1       50.15       49.43      5.85 o 
   5   9   1      133.94      135.87      7.86 o 
   6   9   1      154.57      146.04      8.77 o 
   7   9   1      618.12      607.93     23.61 o 
   8   9   1       22.15        0.01      5.15 o 
   9   9   1      898.92      942.25     21.20 o 
   0  10   1       95.11       91.42      4.60 o 
   1  10   1        2.29        2.58      3.08 o 
   2  10   1        0.06       -2.35      3.28 o 
   3  10   1       91.85       95.35      9.89 o 
   4  10   1      169.12      163.50     12.36 o 
   5  10   1      159.73      175.83      8.38 o 
   6  10   1        0.12       -3.72      5.23 o 
   7  10   1       44.34       48.00     10.49 o 
   8  10   1      442.23      487.88     15.39 o 
   1  11   1       60.88       64.45      3.64 o 
   2  11   1      134.67      151.81      8.44 o 
   3  11   1       34.31       29.54      4.54 o 
   4  11   1       24.23       19.56      8.21 o 
   5  11   1      161.62      163.46      8.29 o 
   6  11   1        8.86        7.19      5.67 o 
   7  11   1      239.56      252.79     18.11 o 
  -3 -11   2      384.78      432.14     13.24 o 
  -2 -11   2       37.49       22.08     21.01 o 
  -6 -10   2       35.30       21.53     18.54 o 
  -5 -10   2        7.29        6.58      7.35 o 
  -4 -10   2      209.10      211.39     11.25 o 
  -3 -10   2      222.21      242.02     11.54 o 
  -2 -10   2      248.83      256.42     16.30 o 
  -1 -10   2        1.97        5.06      6.26 o 
   0 -10   2        6.10       -1.79      5.66 o 
   1 -10   2      136.03      149.94     10.70 o 
  -7  -9   2       43.44       40.75     29.23 o 
  -6  -9   2        0.21       -1.74      7.78 o 
  -5  -9   2       76.31       86.27     13.26 o 
  -4  -9   2       31.94       29.64      7.71 o 
  -3  -9   2        6.54       10.68      6.43 o 
  -2  -9   2       13.28       12.73      7.31 o 
  -1  -9   2      359.10      369.98     11.08 o 
   0  -9   2      236.91      240.34      8.82 o 
   1  -9   2      311.69      315.23     13.16 o 
   2  -9   2      440.96      464.07     15.27 o 
   3  -9   2       11.02        8.50      4.63 o 
  -7  -8   2       36.80       20.41     17.90 o 
  -6  -8   2       26.86       26.36      8.53 o 
  -5  -8   2      748.53      758.16     17.88 o 
  -4  -8   2      130.33      126.48      9.72 o 
  -3  -8   2      397.43      403.43     15.66 o 
  -2  -8   2      214.30      210.25     12.33 o 
  -1  -8   2       26.72       22.97      6.44 o 
   0  -8   2       13.36       18.05      5.76 o 
   1  -8   2      224.89      221.58     12.17 o 
   2  -8   2       83.96       89.14      6.87 o 
   3  -8   2       64.76       64.21      4.34 o 
   4  -8   2        6.72        6.82      4.23 o 
  -8  -7   2       21.58       11.16     13.74 o 
  -7  -7   2      818.64      866.96     22.42 o 
  -6  -7   2      276.67      292.50     12.80 o 
  -5  -7   2       64.74       83.20     10.78 o 
  -4  -7   2      226.37      241.14     11.29 o 
  -3  -7   2     2104.26     2008.69     29.39 o 
  -2  -7   2       29.86       38.93      7.73 o 
  -1  -7   2     3544.61     3445.22     46.81 o 
   0  -7   2       14.84       11.20      9.85 o 
   1  -7   2      193.46      168.34      8.10 o 
   2  -7   2      131.06      120.92     10.04 o 
   3  -7   2      436.75      426.23      7.38 o 
   4  -7   2      110.80      116.46      4.38 o 
   5  -7   2      189.03      183.88      6.56 o 
  -8  -6   2       32.17       -0.49      5.17 o 
  -7  -6   2      263.79      268.60     15.52 o 
  -6  -6   2      126.47      125.80     10.28 o 
  -5  -6   2       28.16       31.02      7.76 o 
  -4  -6   2        0.09        2.10      5.88 o 
  -3  -6   2      246.56      244.96     13.11 o 
  -2  -6   2      693.13      659.10     15.24 o 
  -1  -6   2       77.82       83.21      8.16 o 
   0  -6   2      638.75      603.37     13.42 o 
   1  -6   2      126.90      138.47      8.03 o 
   2  -6   2       54.16       43.40      9.00 o 
   3  -6   2       34.79       10.88      8.21 o 
   4  -6   2      669.76      668.16      9.87 o 
   5  -6   2       65.22       75.06      3.86 o 
   6  -6   2      264.47      252.85      6.33 o 
  -9  -5   2        7.67        8.49      5.80 o 
  -8  -5   2       24.69       12.29      7.88 o 
  -7  -5   2        0.30        0.87      4.97 o 
  -6  -5   2      242.61      230.52     10.68 o 
  -5  -5   2       26.87       27.95      9.96 o 
  -4  -5   2      107.53      109.85     10.41 o 
  -3  -5   2       82.66       75.40     10.02 o 
  -2  -5   2      154.52      157.26     13.13 o 
  -1  -5   2       26.87       22.59      6.44 o 
   0  -5   2        0.26       -2.22      4.91 o 
   1  -5   2       52.34       52.31      6.59 o 
   2  -5   2      685.19      657.05     27.51 o 
   3  -5   2      251.12      256.68     11.40 o 
   4  -5   2      149.91      150.70      4.65 o 
   5  -5   2      176.70      164.45      5.62 o 
   6  -5   2      265.13      263.63      5.84 o 
   7  -5   2       16.02       14.65      3.42 o 
  -9  -4   2      257.99      281.35      9.87 o 
  -8  -4   2        9.02        4.69      5.07 o 
  -7  -4   2       53.28       65.26      7.07 o 
  -6  -4   2       54.73       58.62      8.30 o 
  -5  -4   2      327.33      350.08     11.50 o 
  -4  -4   2        2.84        4.62      5.54 o 
  -3  -4   2      647.82      622.47     13.55 o 
  -2  -4   2       12.50       30.82      6.38 o 
  -1  -4   2       93.46       93.52      9.11 o 
   0  -4   2      667.04      761.73     13.54 o 
   1  -4   2       30.84       25.69      5.33 o 
   2  -4   2      766.28      797.95     19.54 o 
   3  -4   2       48.26       36.41      3.98 o 
   4  -4   2        0.11       -0.22      2.65 o 
   5  -4   2      145.89      144.29      4.99 o 
   6  -4   2      188.95      187.35      5.02 o 
   7  -4   2      827.59      807.56     15.77 o 
   8  -4   2        9.50        7.59      4.99 o 
  -9  -3   2        0.31       -2.28      4.63 o 
  -8  -3   2      135.97      144.20      7.06 o 
  -7  -3   2      480.43      507.71     12.12 o 
  -6  -3   2       27.37       34.68      5.42 o 
  -5  -3   2     1429.96     1416.32     20.97 o 
  -4  -3   2     1024.45      966.94     16.23 o 
  -3  -3   2       75.08      113.71      7.52 o 
  -2  -3   2     1214.34     1156.86     17.35 o 
  -1  -3   2      963.73      842.48     25.23 o 
   0  -3   2        8.58       10.85      5.29 o 
   1  -3   2      141.92      135.19      8.44 o 
   2  -3   2      343.89      332.71     19.79 o 
   3  -3   2      462.25      450.33      7.13 o 
   4  -3   2      112.14      126.07      5.45 o 
   5  -3   2      310.57      298.51     18.19 o 
   6  -3   2        0.02        0.01      2.94 o 
   7  -3   2       30.80       24.09     18.02 o 
   8  -3   2        0.21        0.79      6.76 o 
  -9  -2   2       45.26       43.72      6.01 o 
  -8  -2   2      168.24      138.92      7.11 o 
  -7  -2   2       35.87       31.85      8.00 o 
  -6  -2   2     2021.32     1937.22     28.85 o 
  -5  -2   2      286.62      304.83      8.58 o 
  -4  -2   2     2206.95     2155.97     26.55 o 
  -3  -2   2     1469.20     1592.49     19.95 o 
  -2  -2   2      702.56      675.45     14.10 o 
  -1  -2   2      734.02      794.66     20.87 o 
   0  -2   2     8803.63     9688.99    177.29 o 
   1  -2   2      706.51      749.35     15.12 o 
   2  -2   2      791.11      769.65     25.38 o 
   3  -2   2     2030.90     2193.34     23.68 o 
   4  -2   2     1838.22     1813.40     19.71 o 
   5  -2   2      461.20      492.28     17.17 o 
   6  -2   2     1537.29     1533.45     18.99 o 
   7  -2   2        9.72       11.49      5.21 o 
   8  -2   2       75.20       77.12      7.58 o 
   9  -2   2        1.97       -1.85      5.28 o 
  -8  -1   2       21.64       18.87      4.22 o 
  -7  -1   2       11.21       11.60      3.84 o 
  -6  -1   2       52.71       51.30      5.75 o 
  -5  -1   2        5.25        6.65      3.55 o 
  -4  -1   2        7.11        9.11      3.51 o 
  -3  -1   2       16.59       18.00      3.53 o 
  -2  -1   2      535.90      488.29      8.94 o 
  -1  -1   2      567.85      530.00     11.39 o 
   0  -1   2      156.92      150.40     10.36 o 
   1  -1   2      884.67      824.60     17.11 o 
   3  -1   2        0.03        2.95      2.65 o 
   4  -1   2     1158.00     1088.27     10.49 o 
   5  -1   2      569.51      542.70     13.90 o 
   6  -1   2       24.82       16.07      7.80 o 
   7  -1   2      401.74      397.51     20.50 o 
   8  -1   2      421.88      415.35      9.05 o 
   9  -1   2       32.67       39.62     11.36 o 
  -8   0   2       90.48       93.02      4.98 o 
  -7   0   2      259.98      261.88     11.27 o 
  -6   0   2       92.92       89.06      4.54 o 
  -5   0   2      231.42      241.42      5.87 o 
  -4   0   2        0.15        1.18      2.42 o 
  -3   0   2     2105.73     2270.21     22.17 o 
  -2   0   2      338.62      339.44      6.50 o 
  -1   0   2     1107.85     1157.71     13.55 o 
   0   0   2      294.58      301.92      7.12 o 
   1   0   2        1.72        3.27      2.20 o 
   2   0   2       22.04       20.63      9.41 o 
   3   0   2      435.18      368.29      5.10 o 
   4   0   2       56.09       54.75      3.56 o 
   5   0   2      388.38      340.56      5.53 o 
   6   0   2        4.33        8.75      3.26 o 
   7   0   2      177.97      181.21      5.19 o 
   8   0   2        8.27        6.23      3.76 o 
   9   0   2      551.08      586.23     19.88 o 
  -8   1   2      194.45      203.24      6.16 o 
  -7   1   2       22.16       25.99      4.73 o 
  -6   1   2      200.41      190.68      5.76 o 
  -5   1   2      705.18      702.00     20.22 o 
  -4   1   2      111.75      108.97      8.70 o 
  -3   1   2      567.67      560.10      6.24 o 
  -2   1   2      777.76      701.87      6.65 o 
  -1   1   2        2.54        4.72      2.37 o 
   0   1   2      123.75      179.96      6.09 o 
   1   1   2       17.78       17.89      2.46 o 
   2   1   2        0.01        1.62      2.79 o 
   3   1   2      110.57      177.27      9.22 o 
   4   1   2       28.62       32.04      2.66 o 
   5   1   2       53.04       55.63      3.24 o 
   6   1   2        1.42        0.53      2.81 o 
   7   1   2      256.91      252.70      6.84 o 
   8   1   2      117.18      103.87      5.64 o 
   9   1   2        0.80       -1.00      3.40 o 
  10   1   2      133.97      137.57      9.90 o 
  -8   2   2       66.13       69.45     10.33 o 
  -7   2   2       21.02       16.04      2.86 o 
  -6   2   2      190.64      193.80      4.63 o 
  -5   2   2        2.85        5.32      2.20 o 
  -4   2   2     1570.42     1528.67     17.55 o 
  -3   2   2        8.04        6.05      2.07 o 
  -2   2   2      139.08      135.25      3.55 o 
  -1   2   2       13.02       16.82      0.93 o 
   0   2   2     3858.47     4214.95     35.90 o 
   1   2   2        0.03        0.04      1.49 o 
   2   2   2     4570.53     5103.25     49.00 o 
   3   2   2        2.77        0.52      3.11 o 
   4   2   2       18.76       19.81      3.74 o 
   5   2   2       50.69       50.40      5.41 o 
   6   2   2      317.33      306.67      6.34 o 
   7   2   2       44.89       50.93      4.42 o 
   8   2   2       36.46       40.21      4.27 o 
   9   2   2        1.39       -4.88      7.96 o 
  10   2   2        8.29        2.99      3.63 o 
  -7   3   2        5.48        5.78      5.24 o 
  -6   3   2       88.90       90.13      8.05 o 
  -5   3   2      227.91      223.32      6.60 o 
  -4   3   2        0.12       -0.46      1.41 o 
  -3   3   2     1082.52     1076.03     12.22 o 
  -2   3   2     1271.55     1224.66     12.98 o 
  -1   3   2      108.16      146.57     13.03 o 
   0   3   2     2471.13     2674.58     43.00 o 
   1   3   2     1471.65     1489.44     25.83 o 
   2   3   2      361.51      364.40      7.07 o 
   3   3   2      152.76      132.08      7.20 o 
   4   3   2     3546.68     3681.86     59.60 o 
   5   3   2     1672.67     1683.19     20.02 o 
   6   3   2      521.35      494.20     18.91 o 
   7   3   2     1531.97     1528.73     21.55 o 
   8   3   2      236.29      251.64      7.58 o 
   9   3   2       43.33       36.06      7.07 o 
  10   3   2      382.81      374.40     12.80 o 
  -7   4   2       76.82       87.50     13.06 o 
  -6   4   2        0.28        2.18      2.38 o 
  -5   4   2        2.40        2.30      2.24 o 
  -4   4   2        0.18        0.75      4.25 o 
  -3   4   2        1.63        2.66      1.66 o 
  -2   4   2       11.15        9.71      1.60 o 
  -1   4   2      393.67      365.65     23.08 o 
   0   4   2       15.33       13.68      2.38 o 
   1   4   2      392.31      412.93      4.59 o 
   2   4   2        8.11        3.44      2.03 o 
   3   4   2     1166.89     1222.74     13.98 o 
   4   4   2       29.00       27.53      4.60 o 
   5   4   2     2835.59     2704.38     32.45 o 
   6   4   2        0.30       -1.24      4.53 o 
   7   4   2      161.02      148.56      8.13 o 
   8   4   2        4.97       12.65      5.68 o 
   9   4   2      425.99      435.92     11.28 o 
  10   4   2       10.64        6.84      6.04 o 
  -6   5   2      923.27     1026.34     41.89 o 
  -5   5   2      104.67      101.63      9.89 o 
  -4   5   2      356.23      328.39     12.79 o 
  -3   5   2      139.59      141.76      4.58 o 
  -2   5   2       71.35       63.20      3.68 o 
  -1   5   2       46.92       49.54      1.81 o 
   0   5   2       58.45       63.25      3.79 o 
   1   5   2      929.44     1003.32     12.42 o 
   2   5   2       62.75      162.06      4.10 o 
   3   5   2      814.47      870.29     11.12 o 
   4   5   2       67.45       68.16      5.61 o 
   5   5   2      305.97      308.54      8.29 o 
   6   5   2      628.67      610.46     14.45 o 
   7   5   2      354.59      357.95     10.56 o 
   8   5   2      126.04      117.55      8.25 o 
   9   5   2      150.51      142.22     10.68 o 
  10   5   2       28.57       20.38      7.69 o 
  -5   6   2       33.29       31.76     11.09 o 
  -4   6   2      399.36      417.54     19.37 o 
  -3   6   2        5.81        3.93      1.36 o 
  -2   6   2      572.31      535.64      8.12 o 
  -1   6   2      115.85      102.79      6.58 o 
   0   6   2      137.73      119.67      4.26 o 
   1   6   2        1.46        2.83      2.28 o 
   2   6   2     1157.45     1106.68     15.78 o 
   3   6   2      143.57      144.12      9.29 o 
   4   6   2      218.10      198.44      6.66 o 
   5   6   2       19.26       24.29      7.36 o 
   6   6   2        7.20        7.19      8.29 o 
   7   6   2       45.06       41.12      8.66 o 
   8   6   2      132.44      150.46      9.05 o 
   9   6   2       12.83        4.93     11.99 o 
  10   6   2       79.68       97.55     26.40 o 
  -5   7   2        4.22        3.44     15.86 o 
  -4   7   2       93.93       92.80     13.79 o 
  -3   7   2      359.80      349.23     18.30 o 
  -2   7   2        3.62        1.72      0.42 o 
  -1   7   2      204.17      184.42      6.39 o 
   0   7   2      195.22      196.55      5.50 o 
   1   7   2      591.42      540.90      7.84 o 
   2   7   2       91.24       87.65      4.57 o 
   3   7   2     1645.88     1563.72     23.06 o 
   4   7   2       59.25       58.96      5.18 o 
   5   7   2       76.03       64.75      7.94 o 
   6   7   2      307.72      296.04     11.22 o 
   7   7   2      136.59      138.99      8.47 o 
   8   7   2      157.18      161.63     21.99 o 
   9   7   2        0.38        7.46      8.48 o 
  10   7   2       15.09       11.77      9.94 o 
  -4   8   2       26.61       34.25     12.57 o 
  -3   8   2        0.02        4.53     16.04 o 
  -2   8   2        8.75       15.57     10.64 o 
  -1   8   2      432.06      382.56     12.60 o 
   0   8   2        2.78        3.76      4.29 o 
   1   8   2     1051.12     1076.64     12.80 o 
   2   8   2      254.06      220.48      8.17 o 
   3   8   2        0.04        2.20      3.49 o 
   4   8   2      447.01      384.72     11.03 o 
   5   8   2     1640.54     1608.92     24.50 o 
   6   8   2       21.34       22.38      5.77 o 
   7   8   2      923.50      917.91     16.88 o 
   8   8   2       15.29        9.32      6.32 o 
   9   8   2       78.52       84.02      9.12 o 
  10   8   2       13.38        0.36      6.01 o 
  -2   9   2        8.09       14.74     11.32 o 
  -1   9   2        2.27       -0.58      8.45 o 
   0   9   2        7.17        4.46      2.67 o 
   1   9   2       18.60       16.08      3.56 o 
   2   9   2      172.70      171.84      4.78 o 
   3   9   2       17.26       17.17      3.51 o 
   4   9   2        7.25       -1.34      4.37 o 
   5   9   2       30.92       26.09      5.16 o 
   6   9   2      643.23      627.84     13.24 o 
   7   9   2      258.68      251.40     11.59 o 
   8   9   2      209.31      214.30     10.59 o 
   9   9   2      256.26      272.56     12.50 o 
   0  10   2      146.40      208.02     29.51 o 
   1  10   2       45.16       38.92      4.11 o 
   2  10   2        0.41        1.26      2.37 o 
   3  10   2      103.58      103.76      6.77 o 
   4  10   2        0.19        4.08      4.49 o 
   5  10   2      133.27      131.05      6.84 o 
   6  10   2        9.11       10.13      6.85 o 
   7  10   2       22.96       23.05      7.43 o 
   8  10   2       14.85       -0.71      5.29 o 
   1  11   2        2.68       -1.66     10.84 o 
   2  11   2       78.50       79.96      3.66 o 
   3  11   2      567.62      573.99     10.93 o 
   4  11   2       67.86       77.59      5.24 o 
   5  11   2      243.86      241.87      8.24 o 
   6  11   2        0.74        1.09      4.92 o 
   7  11   2        4.10       -0.26      4.55 o 
   3  12   2      208.06      184.43      7.23 o 
   4  12   2      306.17      302.84      7.91 o 
   5  12   2       31.76       23.55      6.39 o 
  -4 -10   3        7.72       12.65     10.25 o 
  -3 -10   3      344.24      378.25     22.37 o 
  -2 -10   3       20.82       16.13      7.36 o 
  -1 -10   3      102.33      114.34      9.25 o 
   0 -10   3       29.23       34.92     22.76 o 
  -6  -9   3       51.87       36.69     28.39 o 
  -5  -9   3       46.62       29.14     29.44 o 
  -4  -9   3       63.71       80.00     12.56 o 
  -3  -9   3      141.44      136.38     13.01 o 
  -2  -9   3      102.44       96.12     11.42 o 
  -1  -9   3      262.25      276.42     13.41 o 
   0  -9   3      231.03      253.97     26.04 o 
   1  -9   3       34.94       40.66      9.54 o 
   2  -9   3        0.00        4.43      7.24 o 
   3  -9   3        7.64        6.32      4.25 o 
  -7  -8   3       44.55       64.80     42.71 o 
  -6  -8   3       10.70        9.09      9.42 o 
  -5  -8   3     1314.99     1325.01     29.08 o 
  -4  -8   3        2.05        1.53      8.15 o 
  -3  -8   3     1024.49     1032.50     45.05 o 
  -2  -8   3        0.51        1.18      5.72 o 
  -1  -8   3      148.00      144.55     11.83 o 
   0  -8   3       17.23       25.67      6.85 o 
   1  -8   3     1297.40     1322.52     21.24 o 
   2  -8   3       35.47       47.54      9.86 o 
   3  -8   3      281.08      282.29     14.40 o 
   4  -8   3        1.92        4.01      3.82 o 
  -7  -7   3        7.64       13.91      9.59 o 
  -6  -7   3       86.81      110.09     10.83 o 
  -5  -7   3      428.27      442.91     21.16 o 
  -4  -7   3      274.45      279.25     17.65 o 
  -3  -7   3      168.92      194.00     20.19 o 
  -2  -7   3       16.00       11.13      7.08 o 
  -1  -7   3       71.14       84.07     10.91 o 
   0  -7   3      519.72      503.81     19.84 o 
   1  -7   3       22.05       22.78      8.05 o 
   2  -7   3      922.03      974.66     24.73 o 
   3  -7   3      130.81      128.97      7.04 o 
   4  -7   3      142.44      147.47      5.03 o 
   5  -7   3       61.93       64.29      5.01 o 
  -8  -6   3      138.59      135.50      9.81 o 
  -7  -6   3       82.19       67.21     46.39 o 
  -6  -6   3       28.46       24.65      8.02 o 
  -5  -6   3       61.42       66.50      9.29 o 
  -4  -6   3      180.00      202.36     11.49 o 
  -3  -6   3       29.84       32.84      8.40 o 
  -2  -6   3       44.61       41.67     10.95 o 
  -1  -6   3      400.43      387.55     13.28 o 
   0  -6   3      153.47      144.61     12.08 o 
   1  -6   3      329.42      316.50     12.22 o 
   2  -6   3        0.81        2.39      7.41 o 
   3  -6   3       35.40       33.07      7.06 o 
   4  -6   3      617.95      603.24     10.05 o 
   5  -6   3        2.30        3.53      2.77 o 
   6  -6   3      321.24      316.71      9.86 o 
  -8  -5   3        8.57        2.49      7.04 o 
  -7  -5   3      185.65      198.83     10.69 o 
  -6  -5   3       21.86       16.83     10.48 o 
  -5  -5   3      112.62      139.50      9.84 o 
  -4  -5   3       71.05       72.58     12.04 o 
  -3  -5   3      114.32      105.19     10.39 o 
  -2  -5   3       59.30       62.94      9.03 o 
  -1  -5   3      532.59      509.86     16.84 o 
   0  -5   3      191.00      177.28     12.54 o 
   1  -5   3      392.41      390.20     12.00 o 
   2  -5   3       33.77       41.67     10.43 o 
   3  -5   3      478.53      441.54     16.19 o 
   4  -5   3      145.62      139.84      6.10 o 
   5  -5   3      523.71      525.62     10.15 o 
   6  -5   3       32.57       25.57      4.27 o 
   7  -5   3       48.46       43.62      3.76 o 
  -8  -4   3       32.09        4.04     10.53 o 
  -7  -4   3      145.20      145.05     14.76 o 
  -6  -4   3      152.68      177.83     17.18 o 
  -5  -4   3      269.61      276.06     11.04 o 
  -4  -4   3        2.27        2.45      5.75 o 
  -3  -4   3     1706.55     1703.66     25.75 o 
  -2  -4   3      487.67      459.70     17.22 o 
  -1  -4   3      172.79      169.14      9.69 o 
   0  -4   3     1195.54     1154.80     19.10 o 
   1  -4   3      784.01      757.55     15.13 o 
   2  -4   3      589.19      518.28     29.19 o 
   3  -4   3      410.37      377.80      8.94 o 
   4  -4   3       77.52       84.37      4.29 o 
   5  -4   3        2.56        3.38      2.66 o 
   6  -4   3        8.56        9.80      4.36 o 
   7  -4   3        1.43        0.12      5.19 o 
   8  -4   3       14.53        7.03      4.24 o 
  -8  -3   3      550.93      546.42     13.80 o 
  -7  -3   3       24.28       18.91      6.06 o 
  -6  -3   3      216.12      221.38     12.54 o 
  -5  -3   3      294.39      304.42     10.51 o 
  -4  -3   3      779.08      747.40     15.03 o 
  -3  -3   3       49.73       45.93      9.43 o 
  -2  -3   3     2415.06     2212.70     36.39 o 
  -1  -3   3      792.36      851.58     16.37 o 
   0  -3   3        0.27       -0.96      4.56 o 
   1  -3   3      970.21     1071.22     19.24 o 
   2  -3   3     2351.33     2206.83     39.57 o 
   3  -3   3       24.22       23.00      4.13 o 
   4  -3   3      831.69      764.42     10.01 o 
   5  -3   3      446.96      446.25      7.60 o 
   6  -3   3      131.39      123.53      5.37 o 
   7  -3   3       80.01       78.06      7.69 o 
   8  -3   3      386.36      375.11     13.59 o 
  -8  -2   3       50.76       52.48      5.62 o 
  -7  -2   3       66.12       70.02      5.63 o 
  -6  -2   3       15.16       11.46      5.40 o 
  -5  -2   3      243.99      259.66      7.80 o 
  -4  -2   3      210.74      207.59      7.42 o 
  -3  -2   3      426.20      401.58     11.85 o 
  -2  -2   3       81.82       95.21      6.92 o 
  -1  -2   3      104.56       98.17      9.04 o 
   0  -2   3      733.30      653.31     12.54 o 
   1  -2   3      331.68      310.49     11.54 o 
   2  -2   3      358.99      344.28     14.26 o 
   3  -2   3      983.67      904.24     13.13 o 
   4  -2   3      771.70      748.28     10.75 o 
   5  -2   3      315.00      324.79     13.96 o 
   6  -2   3     1446.36     1482.61     17.83 o 
   7  -2   3        1.10        1.27      4.62 o 
   8  -2   3      135.82      151.07      9.37 o 
   9  -2   3       59.58       26.83     12.14 o 
  -8  -1   3       37.90       27.03      9.56 o 
  -7  -1   3      111.72      100.42      5.48 o 
  -6  -1   3      324.89      317.15      8.22 o 
  -5  -1   3      691.51      666.32     11.25 o 
  -4  -1   3     1002.77     1050.84     14.33 o 
  -3  -1   3       54.50       51.90      4.69 o 
  -2  -1   3      450.19      507.05     11.29 o 
  -1  -1   3      245.03      248.69     18.75 o 
   0  -1   3       80.52       64.77      6.74 o 
   1  -1   3       40.21       60.85      6.83 o 
   2  -1   3       99.12      133.62     17.57 o 
   3  -1   3       65.30       77.22      4.26 o 
   4  -1   3        4.53        1.48      3.32 o 
   5  -1   3     1148.09     1140.01     21.00 o 
   6  -1   3        1.66        6.88      5.43 o 
   7  -1   3     1123.34     1157.13     23.26 o 
   8  -1   3       73.49       87.15     14.05 o 
   9  -1   3       44.10       35.58      7.93 o 
  -8   0   3        6.02        3.87      4.14 o 
  -7   0   3      300.03      305.62     10.42 o 
  -6   0   3      191.88      181.22      8.71 o 
  -5   0   3       59.10       62.83      4.78 o 
  -4   0   3      334.49      296.94      8.90 o 
  -3   0   3      378.92      355.46      7.25 o 
  -2   0   3       16.88       30.12      4.78 o 
  -1   0   3      400.17      387.08      7.25 o 
   0   0   3      553.90      551.96      8.59 o 
   1   0   3       57.96       58.68      4.26 o 
   2   0   3      248.77      254.48      5.22 o 
   3   0   3       13.02       37.28      5.20 o 
   4   0   3      104.78      106.77      6.86 o 
   5   0   3       63.29       60.06      4.11 o 
   6   0   3      154.42      139.05      4.31 o 
   7   0   3       73.65       68.42      3.67 o 
   8   0   3      105.16       96.20      8.62 o 
   9   0   3      566.56      543.11     42.44 o 
  10   0   3        4.15       -1.47      6.59 o 
  -7   1   3       35.37       35.58      3.88 o 
  -6   1   3      386.61      382.70     12.28 o 
  -5   1   3       12.85       12.82      3.74 o 
  -4   1   3       86.16       86.03      4.24 o 
  -3   1   3        2.96        3.80      2.26 o 
  -2   1   3     3225.33     3259.34     47.87 o 
  -1   1   3        8.03        3.87      2.12 o 
   0   1   3     2088.26     2176.42     16.66 o 
   1   1   3      167.24      167.52      5.73 o 
   2   1   3      644.43      679.04     13.31 o 
   3   1   3       15.41       11.88      1.36 o 
   4   1   3     1609.35     1626.70     30.94 o 
   5   1   3       40.58       45.63      3.28 o 
   6   1   3       97.39      102.29      4.61 o 
   7   1   3       59.99       70.43      9.77 o 
   8   1   3        2.18        3.69      4.15 o 
   9   1   3       67.25       49.16      6.41 o 
  10   1   3       33.73        4.81      4.92 o 
  -7   2   3       50.94       49.57      3.60 o 
  -6   2   3        8.24        2.13      4.18 o 
  -5   2   3       57.07       53.84      5.96 o 
  -4   2   3      644.64      641.00     12.53 o 
  -3   2   3      244.49      243.46      4.42 o 
  -2   2   3      889.88      921.82      8.49 o 
  -1   2   3     2305.96     2432.31     46.55 o 
   0   2   3      223.33      181.80      3.70 o 
   1   2   3      457.53      485.91      5.75 o 
   2   2   3     1643.43     1677.03     14.75 o 
   3   2   3     2103.68     2167.88     35.64 o 
   4   2   3      270.27      334.84      9.48 o 
   5   2   3     1372.10     1304.46     17.86 o 
   6   2   3     2727.09     2776.96     25.95 o 
   7   2   3        6.92       13.86      5.01 o 
   8   2   3      987.82      972.65     14.79 o 
   9   2   3      276.24      267.43      6.52 o 
  10   2   3        0.99       -0.31      2.83 o 
  -7   3   3        1.11       -0.42     13.85 o 
  -6   3   3        4.59        5.31      1.89 o 
  -5   3   3       49.07       48.43      4.19 o 
  -4   3   3       31.24       34.31      3.68 o 
  -3   3   3       15.64       24.38      4.13 o 
  -2   3   3       36.82       39.37      1.13 o 
  -1   3   3        5.33        8.57      1.51 o 
   0   3   3        9.19        7.40      6.01 o 
   1   3   3     1861.69     2044.91     61.29 o 
   2   3   3        1.26        1.32      1.56 o 
   3   3   3     2759.79     3027.49     61.22 o 
   4   3   3        0.77        1.31      2.69 o 
   5   3   3       70.49       75.00      4.84 o 
   6   3   3        4.10        7.55      4.22 o 
   7   3   3     1922.87     1887.12     24.67 o 
   8   3   3       23.48       32.59      4.02 o 
   9   3   3      543.85      570.83     12.04 o 
  10   3   3       14.27        0.92      3.42 o 
  -6   4   3        4.28        0.48     13.51 o 
  -5   4   3      275.27      273.45     27.48 o 
  -4   4   3      926.70      918.43     27.62 o 
  -3   4   3        1.38        1.01      2.66 o 
  -2   4   3     1270.28     1360.04     25.62 o 
  -1   4   3      288.14      303.14     10.98 o 
   0   4   3      478.32      503.58     16.46 o 
   1   4   3      113.32      125.16      2.34 o 
   2   4   3      634.96      698.66      8.14 o 
   3   4   3        1.54        5.52      3.02 o 
   4   4   3     1100.65     1143.69     17.29 o 
   5   4   3      191.27      190.70      7.65 o 
   6   4   3      101.48      108.51      8.52 o 
   7   4   3      136.64      141.41      8.11 o 
   8   4   3      125.38      130.21      7.97 o 
   9   4   3       53.25       54.06      8.09 o 
  10   4   3       41.91        0.91      5.12 o 
  -6   5   3      380.61      478.10     23.57 o 
  -5   5   3       89.13      101.94     14.27 o 
  -4   5   3      189.49      154.71     28.75 o 
  -3   5   3      143.83      165.68     15.12 o 
  -2   5   3      642.49      638.98     22.55 o 
  -1   5   3       14.50       16.70     17.63 o 
   0   5   3     1896.19     1837.73     36.39 o 
   1   5   3       25.81       24.00      1.65 o 
   2   5   3       96.35       96.93      4.45 o 
   3   5   3        0.10       -1.46      2.31 o 
   4   5   3      189.51      166.64      5.21 o 
   5   5   3       55.29       63.93      6.28 o 
   6   5   3        3.27        0.56      3.52 o 
   7   5   3       16.21       28.04      9.91 o 
   8   5   3        1.17       -1.38      4.64 o 
   9   5   3        4.64        4.20      5.42 o 
  10   5   3      141.30      144.18      8.16 o 
  -5   6   3       14.35        7.72     18.22 o 
  -4   6   3       53.69       56.12     12.87 o 
  -3   6   3       35.62       42.77     12.32 o 
  -2   6   3      178.53      199.67     26.88 o 
  -1   6   3     1151.01     1086.66     29.67 o 
   0   6   3       13.84       10.03      9.83 o 
   1   6   3     1313.85     1249.20     19.07 o 
   2   6   3      782.30      733.01      8.24 o 
   3   6   3       33.98       43.71      3.21 o 
   4   6   3      795.87      751.12     15.15 o 
   5   6   3      794.25      761.91     12.06 o 
   6   6   3       54.20       59.45      7.60 o 
   7   6   3       40.51       43.74      6.28 o 
   8   6   3       29.12       34.82      6.60 o 
   9   6   3       78.36       84.56      8.28 o 
  10   6   3       18.52       -0.24      8.66 o 
  -4   7   3       12.13       16.64     11.79 o 
  -3   7   3       77.44       87.31     23.77 o 
  -2   7   3        4.83        0.51      8.32 o 
  -1   7   3       91.84       97.08     14.55 o 
   0   7   3       74.52       80.77     14.11 o 
   1   7   3      757.31      685.78      9.15 o 
   2   7   3      103.15       88.62      3.81 o 
   3   7   3     4020.63     4021.01     43.08 o 
   4   7   3       18.96        9.98      3.46 o 
   5   7   3     1134.59     1064.79     15.61 o 
   6   7   3      169.45      137.28      9.01 o 
   7   7   3      464.80      472.77     11.57 o 
   8   7   3       47.53       49.66      7.00 o 
   9   7   3      933.16      928.80     29.54 o 
  10   7   3       10.57        0.21      5.33 o 
  -2   8   3       48.12       55.54     13.50 o 
  -1   8   3        7.56       12.30     11.34 o 
   0   8   3        0.02       -4.90      9.84 o 
   1   8   3        8.92       21.87      2.64 o 
   2   8   3      203.92      195.19      5.82 o 
   3   8   3       34.28       35.50      3.26 o 
   4   8   3     1052.89      983.54     15.12 o 
   5   8   3      318.09      303.66      9.18 o 
   6   8   3      175.05      182.83      7.59 o 
   7   8   3      197.69      201.85      8.63 o 
   8   8   3      369.59      356.99     11.53 o 
   9   8   3       18.76        4.29      6.11 o 
  10   8   3      361.35      366.86     24.49 o 
  -1   9   3       56.54       67.07     14.76 o 
   0   9   3      188.58      226.03     18.06 o 
   1   9   3      104.15       87.99      2.38 o 
   2   9   3      135.96      133.26      3.77 o 
   3   9   3      186.28      155.19      4.48 o 
   4   9   3        3.20        7.26      5.61 o 
   5   9   3        4.13       12.50      5.39 o 
   6   9   3       63.70       67.86      6.06 o 
   7   9   3       91.73       97.81     11.90 o 
   8   9   3      206.26      210.40      9.69 o 
   9   9   3       22.65        0.22      6.43 o 
   0  10   3       17.66       13.80     21.08 o 
   1  10   3      829.13      896.03     30.24 o 
   2  10   3       30.96       31.86      4.09 o 
   3  10   3      140.54      133.98      4.21 o 
   4  10   3      274.57      278.66      7.47 o 
   5  10   3      212.74      238.34      9.10 o 
   6  10   3      318.47      316.06     10.45 o 
   7  10   3      106.19      118.01      7.79 o 
   8  10   3       94.65      107.54      8.48 o 
   9  10   3       16.17        1.05      5.71 o 
   1  11   3       23.99       37.09     26.35 o 
   2  11   3       61.23       60.10     15.65 o 
   3  11   3      945.34      886.61     28.81 o 
   4  11   3        0.41       -2.87      3.56 o 
   5  11   3     1229.76     1236.79     22.92 o 
   6  11   3       66.84       79.37     11.64 o 
   7  11   3      161.48      166.22      8.48 o 
   8  11   3        0.96        0.85      5.53 o 
   3  12   3        1.43       10.53     13.96 o 
   4  12   3      412.12      375.52     15.87 o 
   5  12   3       69.32       67.27      7.27 o 
   6  12   3      393.90      398.60     10.08 o 
  -2 -10   4      100.64      120.53     11.06 o 
  -1 -10   4       11.10       20.96      8.14 o 
  -5  -9   4      106.42      122.56     25.02 o 
  -4  -9   4        1.22        2.24      9.92 o 
  -3  -9   4      392.67      416.16     18.86 o 
  -2  -9   4        1.03        0.61      8.09 o 
  -1  -9   4      839.01      888.49     28.25 o 
   0  -9   4       30.56       29.43      9.25 o 
   1  -9   4       21.31       -1.95      8.15 o 
   2  -9   4        0.06       -3.07      8.46 o 
  -6  -8   4        0.64       -2.58     13.66 o 
  -5  -8   4       55.79       26.70     22.62 o 
  -4  -8   4      188.44      191.49     17.74 o 
  -3  -8   4      102.97      112.43     12.94 o 
  -2  -8   4      632.18      626.19     16.74 o 
  -1  -8   4       17.55       31.08      8.26 o 
   0  -8   4      332.61      348.87     12.81 o 
   1  -8   4      185.38      187.84     12.75 o 
   2  -8   4        6.79       10.48      9.21 o 
   3  -8   4       95.91       91.27     12.59 o 
   4  -8   4      248.25      266.27     10.75 o 
  -6  -7   4      123.32       92.42     66.85 o 
  -5  -7   4      248.83      259.20     13.48 o 
  -4  -7   4       67.32       64.90     10.07 o 
  -3  -7   4      571.88      563.90     16.55 o 
  -2  -7   4       16.60       22.26      8.27 o 
  -1  -7   4      136.81      144.20     10.83 o 
   0  -7   4       24.83       21.31      7.76 o 
   1  -7   4       26.91       22.98      9.18 o 
   2  -7   4      438.49      467.84     19.51 o 
   3  -7   4       49.88       19.87     20.81 o 
   4  -7   4       99.26       96.53      6.07 o 
   5  -7   4        7.58       12.69      4.40 o 
  -7  -6   4       21.19       13.29      8.27 o 
  -6  -6   4        0.37       -4.87      7.08 o 
  -5  -6   4       91.96      106.65     13.48 o 
  -4  -6   4      248.40      237.73     12.52 o 
  -3  -6   4      216.95      229.61     12.25 o 
  -2  -6   4      567.57      528.63     15.83 o 
  -1  -6   4       72.52       83.15      9.84 o 
   0  -6   4       41.68       43.12     10.60 o 
   1  -6   4       19.96       15.32      7.35 o 
   2  -6   4        7.12        7.95      9.43 o 
   3  -6   4        6.87        1.44      7.63 o 
   4  -6   4      122.47      108.56      4.91 o 
   5  -6   4       34.93       25.35      9.33 o 
   6  -6   4      229.19      211.10     12.11 o 
  -7  -5   4       85.37      100.05     26.91 o 
  -6  -5   4       13.75       15.13      7.34 o 
  -5  -5   4      299.46      313.34     12.71 o 
  -4  -5   4      187.31      185.13     11.16 o 
  -3  -5   4      136.01      188.85     11.54 o 
  -2  -5   4      265.91      263.04     13.17 o 
  -1  -5   4     1796.46     1694.59     31.45 o 
   0  -5   4       89.15       98.55     10.08 o 
   1  -5   4      697.56      681.76     23.24 o 
   2  -5   4        8.52        7.72      9.85 o 
   3  -5   4       10.35        1.07      7.78 o 
   4  -5   4       93.42       93.43      4.59 o 
   5  -5   4       10.86       11.04      4.66 o 
   6  -5   4       33.09       33.40      3.49 o 
   7  -5   4       32.69       33.50      9.97 o 
  -7  -4   4      218.40      223.38      9.10 o 
  -6  -4   4      543.84      518.44     13.83 o 
  -5  -4   4      109.36      114.40      9.08 o 
  -4  -4   4      570.79      536.98     17.99 o 
  -3  -4   4      198.75      235.77     11.47 o 
  -2  -4   4      232.54      194.05     11.47 o 
  -1  -4   4      239.33      237.80     12.12 o 
   0  -4   4     1863.74     1695.81     30.30 o 
   1  -4   4      217.84      216.35     11.29 o 
   2  -4   4      319.59      268.30     16.57 o 
   3  -4   4      414.12      433.76     18.75 o 
   4  -4   4      414.10      393.29     13.42 o 
   5  -4   4       17.78       14.95      3.40 o 
   6  -4   4      495.80      483.93     23.55 o 
   7  -4   4      222.36      214.69      6.34 o 
   8  -4   4        5.55        8.86      4.91 o 
  -7  -3   4       83.26       73.34     11.22 o 
  -6  -3   4       27.67       30.34      5.60 o 
  -5  -3   4        0.34        7.17      4.71 o 
  -4  -3   4        0.99        3.45      5.53 o 
  -3  -3   4      347.42      347.68     19.21 o 
  -2  -3   4      584.10      571.66     14.77 o 
  -1  -3   4     1222.73     1184.31     20.45 o 
   0  -3   4      159.49      156.17      9.69 o 
   1  -3   4      963.92      936.38     21.25 o 
   2  -3   4     1068.81     1025.07     26.38 o 
   3  -3   4      121.76      123.61     23.05 o 
   4  -3   4     1314.51     1261.78     13.72 o 
   5  -3   4       17.60       18.57      3.11 o 
   6  -3   4        1.61        2.42      3.47 o 
   7  -3   4       51.45       53.79      6.98 o 
   8  -3   4      383.72      409.71     12.27 o 
  -7  -2   4      920.18      917.86     17.75 o 
  -6  -2   4       64.21       68.33      6.13 o 
  -5  -2   4      166.52      172.13      9.47 o 
  -4  -2   4       43.99       47.74      6.19 o 
  -3  -2   4       41.96       90.60      6.58 o 
  -2  -2   4      991.71     1004.19     20.22 o 
  -1  -2   4       19.07       19.58      6.20 o 
   0  -2   4      729.28      846.24     15.42 o 
   1  -2   4       94.94      111.22      8.10 o 
   2  -2   4       24.41       48.75      9.94 o 
   3  -2   4      766.63      728.41     21.18 o 
   4  -2   4       59.02       74.58      6.37 o 
   5  -2   4      399.65      377.70      6.85 o 
   6  -2   4      301.80      212.86     63.25 o 
   7  -2   4       53.51       44.98     12.08 o 
   8  -2   4      105.04      118.12      9.24 o 
   9  -2   4      288.74      312.00     13.33 o 
  -7  -1   4        1.70        1.28      4.51 o 
  -6  -1   4       44.78       53.11      4.84 o 
  -5  -1   4      342.83      358.13     10.92 o 
  -4  -1   4      121.10      147.85      6.38 o 
  -3  -1   4      109.80      104.58      7.32 o 
  -2  -1   4      522.93      482.01      9.96 o 
  -1  -1   4      465.62      437.32      9.48 o 
   0  -1   4      268.38      252.23     11.04 o 
   1  -1   4      512.15      525.76     18.18 o 
   2  -1   4       55.69       65.80      9.94 o 
   3  -1   4        4.82      105.63     11.29 o 
   4  -1   4       36.43       36.58      4.73 o 
   5  -1   4       35.30       32.58      6.45 o 
   6  -1   4       13.94        9.76      6.11 o 
   7  -1   4      431.31      418.28     13.77 o 
   8  -1   4        0.13       -4.62      5.88 o 
   9  -1   4       57.54       35.65     13.62 o 
  -7   0   4        2.58        5.54      3.79 o 
  -6   0   4      221.17      225.97      7.56 o 
  -5   0   4       35.05       41.64      4.10 o 
  -4   0   4     1190.67     1161.77     14.07 o 
  -3   0   4        3.68        1.72      3.29 o 
  -2   0   4       91.05       97.26      5.71 o 
  -1   0   4      143.76      143.26      5.87 o 
   0   0   4     2326.09     2262.32     21.05 o 
   1   0   4        4.60        3.57      2.85 o 
   2   0   4     2826.12     3042.02     89.69 o 
   3   0   4      272.39      212.27      8.66 o 
   4   0   4       64.63       66.76      6.43 o 
   5   0   4       41.80       47.27     11.44 o 
   6   0   4       65.72       56.12      7.81 o 
   7   0   4        0.56       -1.06      9.03 o 
   8   0   4       14.07       13.94      6.99 o 
   9   0   4        2.71        3.74      6.51 o 
  10   0   4       40.70       -2.34      7.17 o 
  -7   1   4       18.22       17.12      4.72 o 
  -6   1   4      198.13      189.32     10.89 o 
  -5   1   4      216.32      224.09      5.37 o 
  -4   1   4       77.69       78.88      8.04 o 
  -3   1   4      249.13      245.54      8.25 o 
  -2   1   4      760.74      729.66      9.90 o 
  -1   1   4      443.40      465.91      6.20 o 
   0   1   4     1850.72     1908.65     16.25 o 
   1   1   4     6166.07     6946.93     57.91 o 
   2   1   4      172.94      154.87      4.25 o 
   3   1   4     3793.81     4284.86     61.65 o 
   4   1   4     2700.89     2723.27     40.94 o 
   5   1   4        6.40       21.19      9.92 o 
   6   1   4      243.87      208.13     10.30 o 
   7   1   4      298.34      258.94     13.66 o 
   8   1   4      650.58      622.64     27.44 o 
   9   1   4       64.86       58.68      9.44 o 
  10   1   4      614.77      603.64     19.95 o 
  -7   2   4       40.47       40.97     21.08 o 
  -6   2   4      102.43       90.27      6.14 o 
  -5   2   4        2.86        4.50      2.27 o 
  -4   2   4       30.55       31.60      3.36 o 
  -3   2   4        3.51       -0.15      2.37 o 
  -2   2   4       27.19       32.30      3.62 o 
  -1   2   4      616.47      767.53     23.97 o 
   0   2   4       44.53       51.37      3.09 o 
   1   2   4      525.51      545.08      8.16 o 
   2   2   4       26.29       20.22      2.62 o 
   3   2   4     1421.84     1587.04     23.60 o 
   4   2   4       13.08        9.46      4.00 o 
   5   2   4     3507.13     3548.73     54.40 o 
   6   2   4       45.62       48.13      3.76 o 
   7   2   4      285.31      290.56      9.17 o 
   8   2   4       34.27       31.83      3.29 o 
   9   2   4      429.60      423.52     27.88 o 
  10   2   4        5.86        3.11      3.63 o 
  -6   3   4      552.81      624.87     25.27 o 
  -5   3   4      263.23      240.86      9.93 o 
  -4   3   4      217.81      209.22     12.12 o 
  -3   3   4     1100.24     1134.20     14.80 o 
  -2   3   4      103.68       96.26      5.10 o 
  -1   3   4      693.70      757.87      8.44 o 
   0   3   4      366.02      390.91      8.28 o 
   1   3   4      399.40      448.47      5.34 o 
   2   3   4        6.52      112.21      4.01 o 
   3   3   4      933.03     1010.60     10.24 o 
   4   3   4        2.11        0.95      3.01 o 
   5   3   4      415.26      467.30      8.50 o 
   6   3   4      154.50      150.74      6.54 o 
   7   3   4       95.26       94.93      6.65 o 
   8   3   4        9.86       14.20      4.04 o 
   9   3   4      255.50      265.17      9.32 o 
  10   3   4       48.31       50.01     10.44 o 
  11   3   4        2.21       -1.57      6.88 o 
  -6   4   4        7.31        3.90     10.50 o 
  -5   4   4        6.57       -3.24      6.89 o 
  -4   4   4     1107.84     1178.13     26.89 o 
  -3   4   4       10.00        8.49      2.47 o 
  -2   4   4     1357.39     1399.90     23.72 o 
  -1   4   4       19.22       18.77      8.91 o 
   0   4   4       69.26       63.17      7.71 o 
   1   4   4        0.29        0.67      1.33 o 
   2   4   4     1394.97     1343.85     14.45 o 
   3   4   4        0.59       -0.05      1.43 o 
   4   4   4      182.55      171.30      5.74 o 
   5   4   4        0.30        2.62      3.10 o 
   6   4   4        0.97        5.85      6.78 o 
   7   4   4        3.36        7.11      4.67 o 
   8   4   4       94.48       73.31      6.99 o 
   9   4   4        4.90        9.64      4.82 o 
  10   4   4       87.71       97.75      8.02 o 
  11   4   4        1.70        2.19      3.56 o 
  -5   5   4      104.06      139.28     11.92 o 
  -4   5   4        7.35       19.87      9.74 o 
  -3   5   4      495.94      531.38     15.74 o 
  -2   5   4      240.37      229.32     12.13 o 
  -1   5   4      205.96      186.46     16.13 o 
   0   5   4     1076.17     1035.54     27.07 o 
   1   5   4      419.88      414.01     16.67 o 
   2   5   4      244.60      233.51      5.59 o 
   3   5   4     1057.18     1055.29     12.22 o 
   4   5   4      320.80      314.53      6.08 o 
   5   5   4        3.56        5.23      4.19 o 
   6   5   4      586.04      573.76     10.68 o 
   7   5   4      311.29      315.61      9.36 o 
   8   5   4       59.13       60.75      6.86 o 
   9   5   4       40.66       48.12      7.19 o 
  10   5   4        0.01       -0.60      3.25 o 
  11   5   4       11.72        4.04      3.88 o 
  -5   6   4       10.61       28.13     13.65 o 
  -4   6   4       20.38       26.05     12.52 o 
  -3   6   4        2.85        0.10      7.76 o 
  -2   6   4      101.80      114.55     25.10 o 
  -1   6   4      629.96      677.20     24.76 o 
   0   6   4       97.07       96.33     14.44 o 
   1   6   4     2151.52     2181.45     43.64 o 
   2   6   4        2.38        4.29      1.59 o 
   3   6   4        6.49        8.08      3.50 o 
   4   6   4        8.38        2.88      2.49 o 
   5   6   4     3474.83     3503.11     40.76 o 
   6   6   4        1.01       -4.76      4.76 o 
   7   6   4     2551.53     2464.74     33.84 o 
   8   6   4       13.99       14.60      7.06 o 
   9   6   4       13.73       14.61      6.10 o 
  10   6   4        3.92        3.24      9.86 o 
  11   6   4      221.68      229.21     16.18 o 
  -4   7   4       27.81       45.56     14.55 o 
  -3   7   4       43.79       39.76     22.73 o 
  -2   7   4        0.01        3.99     10.22 o 
  -1   7   4       15.46       20.80     12.10 o 
   0   7   4       54.38       72.48     24.06 o 
   1   7   4       81.06       92.96     14.55 o 
   2   7   4      280.42      255.33      3.95 o 
   3   7   4      468.60      458.08      8.59 o 
   4   7   4       25.39       53.33      8.90 o 
   5   7   4      196.99      195.63      7.13 o 
   6   7   4     1128.62     1053.58     15.54 o 
   7   7   4      169.21      168.15     15.89 o 
   8   7   4      508.57      508.20     12.36 o 
   9   7   4      562.18      578.80     14.09 o 
  10   7   4       38.72       49.62      8.05 o 
  -3   8   4        7.10       11.14     12.51 o 
  -2   8   4      846.71      978.32     31.08 o 
  -1   8   4      272.90      305.58     20.24 o 
   0   8   4      312.04      330.71     32.11 o 
   1   8   4      260.23      268.92     18.25 o 
   2   8   4       39.88       25.07      3.67 o 
   3   8   4       10.36       16.17      2.52 o 
   4   8   4       24.23       21.08      4.13 o 
   5   8   4      242.51      223.46      9.85 o 
   6   8   4       40.97       48.76      5.92 o 
   7   8   4      165.71      153.44      7.56 o 
   8   8   4        0.22       -2.63      9.92 o 
   9   8   4       83.17       82.58     12.15 o 
  10   8   4       26.74        0.54      7.11 o 
  -1   9   4      945.70     1045.07     33.38 o 
   0   9   4      124.61      158.93     28.28 o 
   1   9   4       46.26       51.67     13.83 o 
   2   9   4      321.66      299.59     18.33 o 
   3   9   4      459.32      429.95      6.08 o 
   4   9   4       41.45       41.92      3.34 o 
   5   9   4      107.23       91.68      4.94 o 
   6   9   4       62.37       64.64      6.94 o 
   7   9   4      167.42      173.62      8.84 o 
   8   9   4      104.60      115.68      7.76 o 
   9   9   4       93.29       -0.44      6.36 o 
  10   9   4       36.15       -1.10      6.00 o 
   0  10   4       86.91       89.01     29.22 o 
   1  10   4      914.69      973.47     32.14 o 
   2  10   4       74.31       77.65     15.23 o 
   3  10   4      471.47      427.66     19.53 o 
   4  10   4       21.91       22.19      2.93 o 
   5  10   4      139.09      137.18      5.30 o 
   6  10   4      118.53      110.86      5.98 o 
   7  10   4      727.70      733.67     16.61 o 
   8  10   4      179.15      188.65     10.16 o 
   9  10   4      165.58      175.16     10.03 o 
   1  11   4       25.93       36.49     26.09 o 
   2  11   4      323.54      333.25     23.85 o 
   3  11   4      155.63      172.57     19.19 o 
   4  11   4      148.86      132.29      5.14 o 
   5  11   4      161.92      171.58      5.65 o 
   6  11   4      265.61      254.28      8.64 o 
   7  11   4       19.05        6.91      8.27 o 
   8  11   4      595.45      603.02     13.86 o 
   4  12   4       79.79      102.32     19.12 o 
   5  12   4      127.09      122.71     11.36 o 
   6  12   4      156.47      169.77      8.24 o 
  -3  -9   5        4.99        9.55      9.00 o 
  -2  -9   5        1.71        4.51      8.14 o 
  -1  -9   5      139.25      168.29     16.97 o 
   0  -9   5      128.52      149.48     17.11 o 
   1  -9   5       33.68       34.51     12.55 o 
  -4  -8   5        0.86        0.91      9.19 o 
  -3  -8   5        2.45        4.51      7.83 o 
  -2  -8   5       21.87       27.99      9.34 o 
  -1  -8   5      240.01      264.29     13.47 o 
   0  -8   5      160.40      171.44     15.43 o 
   1  -8   5       91.15       95.60     10.04 o 
   2  -8   5        5.71        5.83     10.02 o 
   3  -8   5        0.73        6.87     16.93 o 
  -5  -7   5      208.38      225.44     14.19 o 
  -4  -7   5       84.55       96.17     14.69 o 
  -3  -7   5       98.02       98.83     11.02 o 
  -2  -7   5       57.38       59.43     12.21 o 
  -1  -7   5       33.11       21.38     10.51 o 
   0  -7   5      266.25      266.51     13.20 o 
   1  -7   5        4.64        4.82      8.60 o 
   2  -7   5        1.18        2.35      9.22 o 
   3  -7   5        6.24       13.78     17.59 o 
   4  -7   5       47.51       21.61     27.78 o 
   5  -7   5       21.32       24.39      5.70 o 
  -6  -6   5      168.65      173.87     15.95 o 
  -5  -6   5      120.31      114.48     63.23 o 
  -4  -6   5       97.75       92.94     10.81 o 
  -3  -6   5      740.12      782.30     27.48 o 
  -2  -6   5       26.90       28.73      9.14 o 
  -1  -6   5       75.76       80.89     10.47 o 
   0  -6   5       13.82       11.93     10.20 o 
   1  -6   5      291.03      298.56     15.63 o 
   2  -6   5      104.02      107.84     24.83 o 
   3  -6   5      159.02      150.87     25.18 o 
   4  -6   5       13.52       13.61      6.08 o 
   5  -6   5        5.42        3.62      3.14 o 
   6  -6   5       37.49       26.99     16.95 o 
  -6  -5   5        7.26        4.93      5.95 o 
  -5  -5   5      223.56      203.11     16.11 o 
  -4  -5   5      613.08      598.47     28.17 o 
  -3  -5   5      295.32      264.58     14.82 o 
  -2  -5   5     1033.56      964.07     24.23 o 
  -1  -5   5       70.48       75.95     10.41 o 
   0  -5   5        0.58       11.06      8.09 o 
   1  -5   5      167.55      169.78     11.57 o 
   2  -5   5      953.88      875.94     40.37 o 
   3  -5   5      145.30      131.81     24.69 o 
   4  -5   5      661.00      572.79     67.04 o 
   5  -5   5      321.93      291.36     18.53 o 
   6  -5   5        0.90        8.43      6.85 o 
   7  -5   5        0.35        5.19      5.62 o 
  -7  -4   5       22.97       25.39      6.97 o 
  -6  -4   5       12.18        4.18      7.83 o 
  -5  -4   5      291.53      284.84     10.04 o 
  -4  -4   5       40.80       43.07      8.27 o 
  -3  -4   5      234.37      231.50     17.10 o 
  -2  -4   5       49.54       67.52      9.75 o 
  -1  -4   5        3.00        7.21      9.43 o 
   0  -4   5     1495.02     1458.12     25.26 o 
   1  -4   5      220.35      211.58     15.00 o 
   2  -4   5     1076.65     1070.37     21.20 o 
   3  -4   5      217.31      228.55     28.26 o 
   4  -4   5       70.33       58.06      7.21 o 
   5  -4   5       95.76       87.30      3.86 o 
   6  -4   5      527.80      502.83     31.57 o 
   7  -4   5       12.56        9.59      5.33 o 
  -7  -3   5       55.28       31.65     13.05 o 
  -6  -3   5        5.26        0.94      4.35 o 
  -5  -3   5      645.31      633.43     16.02 o 
  -4  -3   5      137.83      136.63      7.83 o 
  -3  -3   5      528.50      513.48     14.07 o 
  -2  -3   5       21.79       32.26      8.21 o 
  -1  -3   5      339.93      353.02     13.29 o 
   0  -3   5      200.04      198.82     19.58 o 
   1  -3   5      484.65      495.82     17.89 o 
   2  -3   5       32.66       40.12      8.49 o 
   3  -3   5      115.29      121.15     25.80 o 
   4  -3   5      161.22      139.92     13.86 o 
   5  -3   5      107.32      101.34      8.21 o 
   6  -3   5       39.86       33.73      4.61 o 
   7  -3   5      182.81      198.30      8.93 o 
   8  -3   5       53.52       54.96      7.05 o 
  -7  -2   5      177.85      206.84      7.90 o 
  -6  -2   5      268.68      256.69      8.10 o 
  -5  -2   5        6.02       10.50      4.59 o 
  -4  -2   5      346.36      343.32      9.16 o 
  -3  -2   5      485.58      470.74     16.61 o 
  -2  -2   5      124.45      132.70     10.36 o 
  -1  -2   5      285.78      311.47     11.89 o 
   0  -2   5        0.28        5.80      8.00 o 
   1  -2   5      107.53      103.50     13.02 o 
   2  -2   5       36.56       36.71      7.90 o 
   3  -2   5       27.72       31.55     20.48 o 
   4  -2   5       46.03       42.93     12.85 o 
   5  -2   5      213.96      198.69      4.03 o 
   6  -2   5       15.11       15.66      6.28 o 
   7  -2   5       25.04       28.08      6.07 o 
   8  -2   5        0.40       -2.50      4.81 o 
   9  -2   5      139.35      145.64      9.03 o 
  -7  -1   5       39.21       11.35     11.91 o 
  -6  -1   5      159.52      163.09      9.38 o 
  -5  -1   5        0.07        1.21      3.32 o 
  -4  -1   5       54.93       49.77      8.03 o 
  -3  -1   5       27.96       29.85      5.17 o 
  -2  -1   5     1514.46     1443.08     17.51 o 
  -1  -1   5       76.81       71.48      9.34 o 
   0  -1   5      889.78      877.38     13.51 o 
   1  -1   5      462.04      418.37     13.51 o 
   2  -1   5      228.73      213.25     13.87 o 
   3  -1   5       33.09       27.57     10.51 o 
   4  -1   5      775.06      731.57     15.31 o 
   5  -1   5       30.55       38.19      6.17 o 
   6  -1   5       57.30       60.01      8.14 o 
   7  -1   5        9.29       10.89      6.81 o 
   8  -1   5        3.73        0.98      5.50 o 
   9  -1   5       61.60       57.14     15.03 o 
  -6   0   5        2.48        3.32      3.13 o 
  -5   0   5       41.31       41.05      5.64 o 
  -4   0   5      526.40      527.99     11.83 o 
  -3   0   5      865.41      860.65     12.67 o 
  -2   0   5      383.27      358.80      8.17 o 
  -1   0   5     1832.24     1770.97     20.41 o 
   0   0   5     1194.13     1204.96     13.85 o 
   1   0   5      167.52      152.11      5.42 o 
   2   0   5     4516.46     4920.48    110.29 o 
   3   0   5     1377.04     1321.14     14.14 o 
   4   0   5      310.26      334.47     11.72 o 
   5   0   5     2048.16     2022.95     34.40 o 
   6   0   5     1140.43     1115.16     23.52 o 
   7   0   5      541.61      549.19     16.24 o 
   8   0   5      658.62      701.04     26.34 o 
   9   0   5       30.82       32.13      8.75 o 
  10   0   5        3.38       -0.78      6.59 o 
  -6   1   5       18.86       12.93      3.09 o 
  -5   1   5       11.34        5.67      2.64 o 
  -4   1   5      194.34      181.86      8.10 o 
  -3   1   5       79.68       69.50      5.08 o 
  -2   1   5       83.48       82.60      7.27 o 
  -1   1   5        0.84       69.66     13.75 o 
   0   1   5       82.54       76.59      5.81 o 
   1   1   5     1334.77     1349.46     14.96 o 
   2   1   5       61.27       67.84      7.69 o 
   3   1   5     1709.95     1755.92     16.90 o 
   4   1   5      139.14      130.05     12.25 o 
   5   1   5       91.90       85.47      7.80 o 
   6   1   5       93.50       90.50     14.61 o 
   7   1   5     1714.33     1768.65     33.19 o 
   8   1   5       41.81       51.85      8.71 o 
   9   1   5      561.95      603.08     18.68 o 
  10   1   5       91.35      111.54     11.94 o 
  -6   2   5        3.54        4.50      4.76 o 
  -5   2   5      731.12      705.24     24.68 o 
  -4   2   5      259.44      255.45      7.07 o 
  -3   2   5       30.20       31.90      2.69 o 
  -2   2   5       94.22       86.42      3.60 o 
  -1   2   5      128.42      130.78      5.70 o 
   0   2   5      316.13      343.80      5.34 o 
   1   2   5        0.21        3.51      3.86 o 
   2   2   5     1127.24     1247.37     14.02 o 
   3   2   5        5.91        5.21      3.02 o 
   4   2   5      357.33      394.13     10.44 o 
   5   2   5      354.35      334.84     10.64 o 
   6   2   5      122.95       80.83     59.62 o 
   7   2   5      324.70      330.44      9.36 o 
   8   2   5       96.47       94.07      7.02 o 
   9   2   5       13.36       12.46      3.91 o 
  10   2   5        0.08       -2.90      7.51 o 
  -6   3   5      533.85      610.24     27.33 o 
  -5   3   5       11.92       10.27     13.72 o 
  -4   3   5      182.28      159.94     13.72 o 
  -3   3   5        1.75        2.38      1.74 o 
  -2   3   5      794.87      790.40     16.78 o 
  -1   3   5        3.88        4.66      3.53 o 
   0   3   5     2161.99     2216.69     21.67 o 
   1   3   5       19.09       14.23      1.96 o 
   2   3   5      114.44      112.75      2.99 o 
   3   3   5       10.37       11.08      2.76 o 
   4   3   5      209.10      211.73      7.38 o 
   5   3   5       20.90       19.42      2.29 o 
   6   3   5        2.89        3.02      4.58 o 
   7   3   5        7.46        3.96      3.13 o 
   8   3   5        3.66        4.99      3.10 o 
   9   3   5        2.05        3.96      3.13 o 
  10   3   5      126.04      126.88      8.84 o 
  11   3   5        0.11        0.85      5.42 o 
  -5   4   5       22.51        2.55     10.55 o 
  -4   4   5      222.96      235.68     16.28 o 
  -3   4   5       10.16        5.76      3.69 o 
  -2   4   5      461.83      456.63     20.84 o 
  -1   4   5      624.27      629.05     16.07 o 
   0   4   5        3.03        2.70      1.62 o 
   1   4   5      713.45      687.34      8.51 o 
   2   4   5     1128.15     1118.28     12.82 o 
   3   4   5        6.75        7.09      2.85 o 
   4   4   5      584.88      569.45      7.54 o 
   5   4   5      442.31      420.71      8.85 o 
   6   4   5       74.54       94.73      5.75 o 
   7   4   5       68.84       71.80     14.68 o 
   8   4   5      269.62      279.10     11.83 o 
   9   4   5       22.05       16.96      3.92 o 
  10   4   5       31.17       26.21     10.91 o 
  11   4   5        2.08       -0.82      5.69 o 
  -5   5   5       30.77       15.81     14.49 o 
  -4   5   5        0.00       -1.11      6.75 o 
  -3   5   5      389.37      429.95     15.30 o 
  -2   5   5        2.42        7.19     10.86 o 
  -1   5   5      672.74      704.39     17.48 o 
   0   5   5        6.04       -4.36      9.25 o 
   1   5   5      286.81      283.06     26.74 o 
   2   5   5        1.62       -0.18      4.75 o 
   3   5   5     4565.11     4712.29     67.37 o 
   4   5   5        2.01        1.95      2.12 o 
   5   5   5     1347.07     1320.97     16.14 o 
   6   5   5       14.55       18.76      7.36 o 
   7   5   5      817.43      815.52     15.06 o 
   8   5   5       11.62        6.95      8.42 o 
   9   5   5     1721.72     1776.30     25.98 o 
  10   5   5        0.03        1.29      3.81 o 
  11   5   5      232.92      250.65     14.76 o 
  -4   6   5        0.34       -9.28     12.54 o 
  -3   6   5        0.07        0.83      9.33 o 
  -2   6   5        0.65       -0.33      8.65 o 
  -1   6   5        0.83       -3.50     17.00 o 
   0   6   5       15.67       14.39     11.55 o 
   1   6   5      135.52      146.12     14.83 o 
   2   6   5      116.53      112.32     14.92 o 
   3   6   5       11.43       10.82      2.93 o 
   4   6   5      692.75      676.56     10.72 o 
   5   6   5      709.22      703.54     10.40 o 
   6   6   5       49.59       45.98      6.13 o 
   7   6   5      948.31      938.25     17.23 o 
   8   6   5      469.71      480.87     13.45 o 
   9   6   5        1.99        5.61      5.50 o 
  10   6   5      416.13      448.52     15.34 o 
  11   6   5      366.84      373.11     28.25 o 
  -3   7   5       16.44       14.50     13.10 o 
  -2   7   5       36.89       28.61     13.71 o 
  -1   7   5        2.82       16.04     11.65 o 
   0   7   5     1267.30     1344.88     35.01 o 
   1   7   5      324.63      311.81     30.19 o 
   2   7   5      745.68      654.60     45.02 o 
   3   7   5      685.39      652.25      7.63 o 
   4   7   5       15.88       19.39      4.95 o 
   5   7   5      362.52      338.33      6.98 o 
   6   7   5      117.24       97.33      8.39 o 
   7   7   5       95.10       89.68      6.23 o 
   8   7   5       34.12       28.67      5.82 o 
   9   7   5       30.84       36.82      8.50 o 
  10   7   5      182.65      190.10     10.25 o 
  11   7   5        9.34        9.56      7.52 o 
  -2   8   5      440.44      517.69     25.90 o 
  -1   8   5      160.63      167.67     18.09 o 
   0   8   5      407.04      451.44     35.43 o 
   1   8   5     1128.15     1096.06     30.71 o 
   2   8   5        5.49        7.78     10.16 o 
   3   8   5      202.06      185.28      4.69 o 
   4   8   5      270.15      280.54      6.29 o 
   5   8   5      219.02      239.96      5.93 o 
   6   8   5       36.21       36.30      7.35 o 
   7   8   5       98.07      101.37      7.80 o 
   8   8   5       38.67       38.82      6.04 o 
   9   8   5       29.82       31.98      6.55 o 
  10   8   5       38.13       34.56      7.74 o 
  -1   9   5      230.91      279.82     21.72 o 
   0   9   5      173.46      172.01     30.99 o 
   1   9   5       30.24       34.38     13.30 o 
   2   9   5       21.88       25.45     12.53 o 
   3   9   5      517.48      480.29     22.50 o 
   4   9   5        2.47        4.91      2.26 o 
   5   9   5      734.95      741.60     13.81 o 
   6   9   5        0.59        1.95      4.56 o 
   7   9   5        0.02        0.39      3.57 o 
   8   9   5       97.18      101.47     10.68 o 
   9   9   5      234.55      260.85     12.51 o 
  10   9   5      173.94      144.78     10.02 o 
   0  10   5       88.07       68.09     29.69 o 
   1  10   5       82.65       98.27     17.04 o 
   2  10   5        4.17       -0.63      9.65 o 
   3  10   5       50.20       37.81     11.26 o 
   4  10   5      509.28      476.13     23.75 o 
   5  10   5       40.85       40.15      4.00 o 
   6  10   5      485.58      455.04      9.13 o 
   7  10   5      337.65      360.45      9.10 o 
   8  10   5       88.89       87.31     10.78 o 
   9  10   5      190.19      195.02     15.08 o 
   1  11   5       20.07       13.48     25.43 o 
   2  11   5        5.29        4.31     21.57 o 
   3  11   5       35.23       57.02     16.03 o 
   4  11   5       24.70       23.74     13.85 o 
   5  11   5       10.23        5.24      3.80 o 
   6  11   5      104.94      103.17      5.29 o 
   7  11   5       59.16       54.58      5.55 o 
   8  11   5      496.91      510.01     12.31 o 
   4  12   5       18.55       39.27     16.18 o 
   5  12   5        3.49       11.27     13.52 o 
   6  12   5      124.37      137.92      6.83 o 
  -3  -8   6       26.09       34.72     11.12 o 
  -2  -8   6       57.29       69.28     11.98 o 
  -1  -8   6       88.76      112.48     12.49 o 
   0  -8   6       73.42       64.55     10.77 o 
   1  -8   6       94.32      125.21     12.01 o 
   2  -8   6      274.40      262.52     32.87 o 
  -4  -7   6       27.80       26.32     10.36 o 
  -3  -7   6        2.83       -0.48      7.10 o 
  -2  -7   6       60.28       72.12     11.24 o 
  -1  -7   6      259.95      279.56     17.34 o 
   0  -7   6      101.69      117.60     26.22 o 
   1  -7   6       75.72       75.82     27.41 o 
   2  -7   6        1.42        6.89     19.00 o 
   3  -7   6       58.43       62.69     14.59 o 
   4  -7   6      116.77      101.15     16.04 o 
  -5  -6   6      212.80      214.64     13.90 o 
  -4  -6   6      108.45      121.03     12.05 o 
  -3  -6   6       78.20       73.57     10.71 o 
  -2  -6   6      343.45      317.98     18.15 o 
  -1  -6   6      165.54      163.07     12.56 o 
   0  -6   6     1176.54     1163.70     24.00 o 
   1  -6   6      111.58      117.71     11.32 o 
   2  -6   6      316.71      296.28     20.17 o 
   3  -6   6      233.18      216.49     18.32 o 
   4  -6   6       86.83       76.48     19.70 o 
   5  -6   6       37.63        9.54     10.94 o 
  -5  -5   6       33.94       14.72     16.01 o 
  -4  -5   6       10.38       11.04      7.89 o 
  -3  -5   6       99.06      114.34     12.81 o 
  -2  -5   6      343.28      365.96     15.50 o 
  -1  -5   6      128.68      128.99     11.68 o 
   0  -5   6       62.23       76.21     18.11 o 
   1  -5   6        1.01        2.26      7.01 o 
   2  -5   6      538.41      553.30     23.87 o 
   3  -5   6       51.07       61.96     14.46 o 
   4  -5   6      717.93      744.51     26.29 o 
   5  -5   6       52.03       40.52      3.45 o 
   6  -5   6        0.08        0.68      9.49 o 
  -6  -4   6      159.01      153.85     39.41 o 
  -5  -4   6       33.62       33.45     12.01 o 
  -4  -4   6       84.59       80.50      8.72 o 
  -3  -4   6       27.34       24.83      8.26 o 
  -2  -4   6       23.10       36.05      8.91 o 
  -1  -4   6       41.17       49.16      9.47 o 
   0  -4   6        8.95        5.71      7.73 o 
   1  -4   6       78.72       86.53     10.82 o 
   2  -4   6      469.09      446.81     15.21 o 
   3  -4   6      205.43      206.27     17.87 o 
   4  -4   6      195.37      177.75     16.95 o 
   5  -4   6       73.37       66.20      7.23 o 
   6  -4   6       17.55       23.78      6.32 o 
   7  -4   6       33.82       42.07      7.19 o 
  -6  -3   6       17.56        8.70      6.40 o 
  -5  -3   6      410.19      419.30     10.97 o 
  -4  -3   6       21.08       15.28      5.57 o 
  -3  -3   6      141.16      166.70      9.89 o 
  -2  -3   6      177.49      181.78     11.08 o 
  -1  -3   6      122.16      115.92     22.93 o 
   0  -3   6      411.51      410.40     14.98 o 
   1  -3   6       43.01       49.05     11.88 o 
   2  -3   6      239.25      236.41     13.05 o 
   3  -3   6      163.02      180.99     18.34 o 
   4  -3   6        0.39       -6.40     10.65 o 
   5  -3   6       28.26       27.37      5.90 o 
   6  -3   6       70.52       80.49     12.09 o 
   7  -3   6      126.43      128.07     10.93 o 
   8  -3   6       44.11       44.04      7.46 o 
  -6  -2   6      146.58      168.09      9.36 o 
  -5  -2   6       59.63       77.46      6.87 o 
  -4  -2   6      670.32      689.19     12.53 o 
  -3  -2   6        0.48       10.98      6.16 o 
  -2  -2   6      125.22      143.20     13.12 o 
  -1  -2   6       64.53       66.32      7.91 o 
   0  -2   6      519.45      497.20     14.62 o 
   1  -2   6       48.25       45.40      8.77 o 
   2  -2   6      764.76      693.47     19.92 o 
   3  -2   6      284.15      249.63     31.13 o 
   4  -2   6        0.78       -9.48     11.30 o 
   5  -2   6        4.61       11.46      8.08 o 
   6  -2   6      191.61      181.95     10.17 o 
   7  -2   6       58.28       60.21      9.89 o 
   8  -2   6       72.67       63.60      7.97 o 
   9  -2   6        0.04        2.58      5.64 o 
  -6  -1   6       81.11       81.11      7.47 o 
  -5  -1   6      209.86      206.54     10.02 o 
  -4  -1   6        0.97        3.60      3.75 o 
  -3  -1   6       26.16       26.49      6.04 o 
  -2  -1   6     1469.85     1448.53     19.87 o 
  -1  -1   6      466.73      447.98     11.25 o 
   0  -1   6     2151.65     2154.73     25.50 o 
   1  -1   6     1607.53     1507.58     17.89 o 
   2  -1   6      156.15      146.98      9.28 o 
   3  -1   6      876.13      785.89     12.12 o 
   4  -1   6     3778.93     3620.86     80.29 o 
   5  -1   6       16.63       15.89      6.41 o 
   6  -1   6     1472.02     1448.76     22.53 o 
   7  -1   6      148.40      154.06      8.93 o 
   8  -1   6       11.23        9.01      6.18 o 
   9  -1   6      170.81      168.64     19.56 o 
  -6   0   6       22.20       31.25      8.64 o 
  -5   0   6       40.11       42.03     11.18 o 
  -4   0   6       10.18        6.50      4.68 o 
  -3   0   6       94.28       96.77      5.29 o 
  -2   0   6      361.75      338.10     13.00 o 
  -1   0   6      431.81      429.16      9.18 o 
   0   0   6      193.48      191.04      9.44 o 
   1   0   6      127.15      122.69      6.16 o 
   2   0   6       95.19       98.08      5.80 o 
   3   0   6      809.77      749.43     10.62 o 
   4   0   6       59.46       54.27      6.48 o 
   5   0   6     1889.28     1813.60     25.39 o 
   6   0   6      192.61      205.53     11.21 o 
   7   0   6      176.42      170.56     11.19 o 
   8   0   6      207.02      217.20     19.53 o 
   9   0   6      247.84      273.09     14.10 o 
  10   0   6        2.32       -3.07      7.51 o 
  -6   1   6       19.29        7.39      3.51 o 
  -5   1   6      169.65      169.53      7.98 o 
  -4   1   6       61.78       64.40      5.18 o 
  -3   1   6      497.91      506.81      9.31 o 
  -2   1   6      680.24      694.19     15.48 o 
  -1   1   6        8.20        9.88      4.19 o 
   0   1   6      924.26      934.91     12.25 o 
   1   1   6      404.16      434.30      8.28 o 
   2   1   6      202.21      203.15      7.00 o 
   3   1   6        7.31       13.93      4.48 o 
   4   1   6        4.80       11.07      4.74 o 
   5   1   6       13.74       58.06      7.66 o 
   6   1   6       61.43       82.08     14.90 o 
   7   1   6      133.62      133.21     10.52 o 
   8   1   6      144.55      161.15     11.68 o 
   9   1   6      128.40      132.81     11.64 o 
  10   1   6      155.40      141.15     12.82 o 
  -5   2   6       13.95        7.47      4.00 o 
  -4   2   6      805.54      786.03     23.53 o 
  -3   2   6        0.30        1.02      2.47 o 
  -2   2   6      882.31      894.47     16.53 o 
  -1   2   6       73.90       73.85      5.35 o 
   0   2   6       79.85      102.91      6.54 o 
   1   2   6       11.91       12.22      4.30 o 
   2   2   6     1153.51     1087.95     13.14 o 
   3   2   6      120.83      115.22      5.04 o 
   4   2   6      240.82      216.07      8.70 o 
   5   2   6       38.31       37.55      6.85 o 
   6   2   6        9.18       12.99     10.80 o 
   7   2   6       29.99       39.91      8.49 o 
   8   2   6      135.13      125.20     10.95 o 
   9   2   6        8.14       12.48      8.16 o 
  10   2   6       89.61       81.71     11.88 o 
  -5   3   6        0.72        0.41     16.59 o 
  -4   3   6        0.25        0.60      1.77 o 
  -3   3   6      117.01      104.23      6.13 o 
  -2   3   6      244.34      224.61      4.85 o 
  -1   3   6       42.19       82.14      4.00 o 
   0   3   6     1347.93     1291.66     14.39 o 
   1   3   6      311.75      304.14      8.56 o 
   2   3   6      312.93      304.58      4.90 o 
   3   3   6      900.22      840.98     10.72 o 
   4   3   6      543.63      536.73      7.92 o 
   5   3   6      228.16      154.39     38.13 o 
   6   3   6      652.94      593.56     17.50 o 
   7   3   6        3.42        0.39      0.73 o 
   8   3   6        7.70       12.46      6.36 o 
   9   3   6        2.56       -6.26      6.59 o 
  10   3   6        9.94        9.80      8.93 o 
  11   3   6        8.22       -1.21      8.21 o 
  -4   4   6        2.14        0.77      9.73 o 
  -3   4   6        4.39        9.42     12.27 o 
  -2   4   6       39.30       45.68      9.37 o 
  -1   4   6      686.82      665.96     21.15 o 
   0   4   6       70.23       71.05      4.18 o 
   1   4   6     2378.94     2394.95     27.61 o 
   2   4   6        0.03        0.85      1.48 o 
   3   4   6       17.84       25.16      3.19 o 
   4   4   6       69.48       56.46      4.02 o 
   5   4   6     3593.90     3837.27     58.94 o 
   6   4   6        3.00        2.21      2.81 o 
   7   4   6     2720.74     2718.44     33.26 o 
   8   4   6       80.47       87.56     11.61 o 
   9   4   6       11.43        6.58      3.96 o 
  10   4   6       89.41       83.47      9.69 o 
  11   4   6      287.62      307.77     12.71 o 
  -4   5   6       50.45       36.48     29.79 o 
  -3   5   6        1.23       -4.43     11.93 o 
  -2   5   6       17.42       16.50     10.36 o 
  -1   5   6       39.48       43.10      9.20 o 
   0   5   6       46.67       60.61      9.22 o 
   1   5   6        2.00        0.64      3.38 o 
   2   5   6       93.78      103.53      3.08 o 
   3   5   6      492.07      486.81      7.76 o 
   4   5   6       58.11       55.12      5.66 o 
   5   5   6      364.13      372.07      6.13 o 
   6   5   6      645.59      640.62     10.89 o 
   7   5   6      334.35      346.70      9.09 o 
   8   5   6      241.17      249.06     16.68 o 
   9   5   6     1240.53     1242.06     20.29 o 
  10   5   6       18.21       15.55      3.60 o 
  11   5   6      227.15      234.00     13.69 o 
  -3   6   6        5.42      -13.31     13.31 o 
  -2   6   6      731.04      821.88     28.65 o 
  -1   6   6        0.97      -13.51     19.32 o 
   1   6   6        4.00        7.14     10.14 o 
   2   6   6     1724.03     1554.21     39.76 o 
   3   6   6        0.00       -1.67      3.08 o 
   4   6   6     2292.05     2149.64     24.57 o 
   5   6   6        0.86        1.16      2.29 o 
   6   6   6      653.79      637.43     12.27 o 
   7   6   6        1.74       -0.88      3.47 o 
   8   6   6      367.63      390.30     12.83 o 
   9   6   6       13.94       13.37      5.70 o 
  10   6   6      245.95      251.30     12.76 o 
  11   6   6       12.00       16.00      7.59 o 
  -3   7   6      154.15      179.73     20.97 o 
  -2   7   6       15.95       28.22     14.54 o 
  -1   7   6      392.47      430.10     22.97 o 
   0   7   6      449.77      491.14     22.86 o 
   1   7   6       12.93       13.96     11.64 o 
   2   7   6      747.00      812.90     25.36 o 
   3   7   6      890.65      797.92     48.23 o 
   4   7   6        3.41        6.94      2.08 o 
   5   7   6      422.64      397.38      7.30 o 
   6   7   6      240.09      231.35      6.54 o 
   7   7   6        0.10       -1.29      4.24 o 
   8   7   6       53.30       64.24     22.83 o 
   9   7   6        4.62        7.11      6.50 o 
  10   7   6        0.01        0.15      6.15 o 
  11   7   6       81.17       97.11      9.62 o 
  -2   8   6        0.42      -11.90     14.09 o 
  -1   8   6       32.75       34.87     14.99 o 
   0   8   6       43.36       48.26     14.27 o 
   1   8   6      262.04      311.85     32.48 o 
   2   8   6       82.43       98.87     23.89 o 
   3   8   6      284.15      267.40     36.32 o 
   4   8   6       52.91       55.17      3.23 o 
   5   8   6      112.58      107.78      3.82 o 
   6   8   6       53.53       58.68      9.00 o 
   7   8   6      460.73      473.81     10.00 o 
   8   8   6       22.24       23.88      5.29 o 
   9   8   6       11.83       18.34      5.83 o 
  10   8   6        9.93       15.91      8.27 o 
  -1   9   6       10.37        5.85     13.57 o 
   0   9   6       24.26       19.31     23.78 o 
   1   9   6        5.74       14.73     22.11 o 
   2   9   6      430.95      451.97     22.29 o 
   3   9   6      112.24       80.96     18.16 o 
   4   9   6      157.05      151.18      5.58 o 
   5   9   6      380.26      377.62     11.17 o 
   6   9   6      416.36      407.49     14.35 o 
   7   9   6       14.34       15.30      4.23 o 
   8   9   6      819.22      823.20     29.20 o 
   9   9   6      352.70      361.44     10.75 o 
  10   9   6        9.46        8.55      7.15 o 
   1  10   6        1.31        1.11     19.04 o 
   2  10   6        2.07        5.68     11.39 o 
   3  10   6       18.14        3.68     10.84 o 
   4  10   6       96.21       84.56      3.02 o 
   5  10   6       43.75       43.94      2.94 o 
   6  10   6      269.92      282.70      6.65 o 
   7  10   6        1.72        4.74      5.99 o 
   8  10   6       10.53        3.10      5.21 o 
   9  10   6        7.03        5.51      8.58 o 
   2  11   6      148.68      236.55     35.88 o 
   3  11   6       55.68       51.00     27.35 o 
   4  11   6      130.89      157.87     30.29 o 
   5  11   6      201.00      176.86     18.44 o 
   6  11   6        4.61        1.26      2.58 o 
   7  11   6        0.12        2.99      4.42 o 
   8  11   6       51.63       59.13     35.51 o 
  -2  -7   7      497.35      552.64     20.05 o 
  -1  -7   7       71.72       69.42     12.18 o 
   0  -7   7        0.04       -2.03      7.93 o 
   1  -7   7      141.11      147.28     15.99 o 
   2  -7   7      412.19      422.37     24.92 o 
   3  -7   7       94.85      119.21     18.51 o 
  -3  -6   7       83.88      100.70     12.28 o 
  -2  -6   7       10.29       18.20      9.59 o 
  -1  -6   7       54.23       57.67     13.73 o 
   0  -6   7      204.36      214.82     14.29 o 
   1  -6   7      116.39      124.55     15.44 o 
   2  -6   7      104.46      111.57     17.92 o 
   3  -6   7       18.87       18.42     13.21 o 
   4  -6   7      174.36      177.68     31.33 o 
   5  -6   7       22.54        5.49     10.01 o 
  -4  -5   7       66.41       44.54     15.99 o 
  -3  -5   7       14.61       21.57      9.01 o 
  -2  -5   7        5.44       12.49     10.73 o 
  -1  -5   7        1.29       -4.42      7.81 o 
   0  -5   7      206.23      233.98     20.63 o 
   1  -5   7       21.36       23.35      9.34 o 
   2  -5   7       68.46       56.00     26.77 o 
   3  -5   7      109.96      112.58     28.73 o 
   4  -5   7       92.63       70.25     15.85 o 
   5  -5   7      258.01      248.64     11.18 o 
   6  -5   7       48.81       15.37     17.79 o 
  -5  -4   7        0.02       -6.63      6.63 o 
  -4  -4   7       72.57       43.73     22.55 o 
  -3  -4   7      332.70      339.22     11.13 o 
  -2  -4   7       71.96       70.45     12.58 o 
  -1  -4   7      215.52      231.95     24.39 o 
   0  -4   7        0.23        5.53      9.12 o 
   1  -4   7        3.82        4.66      7.70 o 
   2  -4   7      344.65      362.26     14.85 o 
   3  -4   7        0.54       -8.81     12.01 o 
   4  -4   7      565.52      575.68     25.77 o 
   5  -4   7      127.11      124.48      9.21 o 
   6  -4   7      116.38      109.11     10.05 o 
   7  -4   7       11.68        7.06      8.56 o 
  -5  -3   7        1.20        2.85      5.07 o 
  -4  -3   7       64.82       61.43     21.54 o 
  -3  -3   7       82.08       89.59      7.56 o 
  -2  -3   7      823.18      848.67     18.84 o 
  -1  -3   7        2.14        1.35      5.52 o 
   0  -3   7      573.25      564.72     16.66 o 
   1  -3   7       91.05       94.86     10.77 o 
   2  -3   7       13.72       15.90      8.51 o 
   3  -3   7       31.22       36.52     14.02 o 
   4  -3   7      336.15      338.27     21.25 o 
   5  -3   7      277.38      274.38     11.42 o 
   6  -3   7      104.31       83.72      9.56 o 
   7  -3   7       39.53       38.41      7.71 o 
   8  -3   7        0.25       -4.58      6.13 o 
  -5  -2   7       43.73       52.90     17.32 o 
  -4  -2   7      382.83      386.07      9.99 o 
  -3  -2   7      330.66      348.32     11.26 o 
  -2  -2   7      117.43      114.31      9.45 o 
  -1  -2   7      182.17      172.62      9.15 o 
   0  -2   7     1471.48     1473.59     21.45 o 
   1  -2   7        3.89        7.48      4.94 o 
   2  -2   7     4127.44     4080.67     41.18 o 
   3  -2   7      117.00      116.72     15.80 o 
   4  -2   7      503.95      447.62     41.52 o 
   5  -2   7      144.47      151.22      9.28 o 
   6  -2   7      674.29      689.33     23.44 o 
   7  -2   7       57.93       59.05      8.10 o 
   8  -2   7      699.56      725.90     29.53 o 
  -5  -1   7        0.76        1.00      3.69 o 
  -4  -1   7      152.01      167.84      8.66 o 
  -3  -1   7        7.33        8.82      4.46 o 
  -2  -1   7       33.86       41.79      6.43 o 
  -1  -1   7      151.46      158.79      8.38 o 
   0  -1   7      187.75      181.80      8.63 o 
   1  -1   7      902.59      823.76     21.21 o 
   2  -1   7       85.37       87.34      8.78 o 
   3  -1   7      726.47      673.80     29.41 o 
   4  -1   7      213.80      183.99     28.71 o 
   5  -1   7       23.94       28.43      6.84 o 
   6  -1   7      182.40      173.93     11.77 o 
   7  -1   7      705.93      747.03     16.42 o 
   8  -1   7       52.04       60.35     13.73 o 
   9  -1   7      291.54      295.45     12.73 o 
  -5   0   7       37.54       43.45     10.67 o 
  -4   0   7      191.93      187.89      9.11 o 
  -3   0   7      497.29      484.69      9.20 o 
  -2   0   7      110.69      110.37      5.92 o 
  -1   0   7     1296.09     1353.94     20.29 o 
   0   0   7        0.29        2.72      4.72 o 
   1   0   7      108.13      127.29      9.13 o 
   2   0   7      150.49      154.64      7.28 o 
   3   0   7       86.26       90.69      4.93 o 
   4   0   7      340.75      307.21     16.99 o 
   5   0   7        0.15        3.67      5.08 o 
   6   0   7      262.07      250.50     11.38 o 
   7   0   7        0.07       -1.78     10.30 o 
   8   0   7       84.75       87.88     10.48 o 
   9   0   7      194.41      203.39     13.51 o 
  -5   1   7        4.24        2.41      4.19 o 
  -4   1   7      126.87      129.92      5.91 o 
  -3   1   7       30.69       31.64      4.36 o 
  -2   1   7      359.54      374.28      7.45 o 
  -1   1   7        3.98        1.15      3.72 o 
   0   1   7     1096.21     1094.22     15.40 o 
   1   1   7      276.72      256.10      7.40 o 
   2   1   7      124.91      133.05     11.06 o 
   3   1   7       80.58       81.03      7.49 o 
   4   1   7       55.05       54.63      4.20 o 
   5   1   7       49.71       63.60     11.65 o 
   6   1   7        3.74       -2.13      6.01 o 
   7   1   7        2.59        2.87      6.47 o 
   8   1   7        2.43        7.51      7.35 o 
   9   1   7       84.04       93.89     11.44 o 
  10   1   7      137.51      137.68     21.28 o 
  -4   2   7        1.54        0.06      1.94 o 
  -3   2   7       32.28       20.17      2.64 o 
  -2   2   7      182.66      172.83     11.25 o 
  -1   2   7      129.03      135.94      8.30 o 
   0   2   7       23.49       19.73      4.03 o 
   1   2   7      254.64      239.57      8.31 o 
   2   2   7     1599.78     1518.16     20.42 o 
   3   2   7        2.01        1.65      3.03 o 
   4   2   7     1114.37     1075.48     16.49 o 
   5   2   7      141.43      141.24      8.93 o 
   6   2   7        2.03       17.94     11.77 o 
   7   2   7       86.40       92.21      9.81 o 
   8   2   7       93.45      120.91     11.00 o 
   9   2   7        0.44        2.56      7.22 o 
  10   2   7        0.43        2.20      7.88 o 
  -4   3   7       18.02       -0.39      9.90 o 
  -3   3   7      114.54       98.29      4.01 o 
  -2   3   7       27.55       27.72      3.34 o 
  -1   3   7      160.04      156.28      6.83 o 
   0   3   7       40.81       39.24      5.82 o 
   1   3   7      634.51      618.57     12.26 o 
   2   3   7      120.52       96.69      4.07 o 
   3   3   7     3936.02     3940.07     44.74 o 
   4   3   7       47.69       39.21      3.38 o 
   5   3   7     1118.57     1052.47     23.83 o 
   6   3   7      511.97      467.99     27.08 o 
   7   3   7      567.82      600.93     16.95 o 
   8   3   7      209.78      191.90     12.25 o 
   9   3   7     1161.78     1230.49     38.03 o 
  10   3   7        0.77       -6.08     14.16 o 
  -4   4   7        4.34        0.92     11.15 o 
  -3   4   7        0.02        1.93     10.68 o 
  -2   4   7       54.39       53.95     10.21 o 
  -1   4   7        0.01       -1.66      1.66 o 
   0   4   7       91.23      103.51      4.08 o 
   1   4   7      176.36      176.93      3.88 o 
   2   4   7      293.64      268.84      4.49 o 
   3   4   7       67.16       67.07      5.49 o 
   4   4   7      457.92      449.28      8.39 o 
   5   4   7      627.22      604.02     10.63 o 
   6   4   7       65.35       64.65      4.23 o 
   7   4   7     1112.56     1038.97     53.21 o 
   8   4   7       52.49       38.60     11.06 o 
   9   4   7        5.47        4.96      7.60 o 
  10   4   7       43.25       -3.00      8.22 o 
  11   4   7      351.79      390.71     19.59 o 
  -3   5   7        4.59        7.35      9.13 o 
  -2   5   7       44.70       27.30     24.58 o 
  -1   5   7       72.37       81.93     12.70 o 
   0   5   7     1472.98     1558.43     29.68 o 
   1   5   7      431.30      400.10     15.98 o 
   2   5   7      924.79      860.55     13.90 o 
   3   5   7      759.21      728.08     10.16 o 
   4   5   7        5.39        7.28      3.09 o 
   5   5   7      564.02      535.09     12.74 o 
   6   5   7       94.37       96.18      6.83 o 
   7   5   7      269.38      280.53      7.69 o 
   8   5   7       12.98       11.10      3.44 o 
   9   5   7       83.02       98.96      7.86 o 
  10   5   7      137.08      142.74      9.20 o 
  11   5   7        1.16       -6.86      8.28 o 
  -3   6   7       71.66       56.82     30.48 o 
  -2   6   7      353.03      389.49     37.33 o 
  -1   6   7      100.34       92.72     15.69 o 
   0   6   7      205.99      241.27     18.30 o 
   1   6   7      684.74      705.27     24.15 o 
   2   6   7      304.57      247.32     16.12 o 
   3   6   7      177.72      178.57      4.03 o 
   4   6   7      978.31      959.13     14.65 o 
   5   6   7       60.80       55.29     10.60 o 
   6   6   7      108.63       93.09     12.30 o 
   7   6   7       49.85       52.14      4.47 o 
   8   6   7        9.59       21.52      6.49 o 
   9   6   7        0.91       -3.73      5.95 o 
  10   6   7       12.23       19.70      8.24 o 
  11   6   7        5.14        8.67      6.81 o 
  -2   7   7        0.02       11.25     14.07 o 
  -1   7   7      290.81      335.64     22.45 o 
   0   7   7        1.90        0.68      9.29 o 
   1   7   7      236.85      245.34     18.08 o 
   2   7   7        1.27       -5.72      9.31 o 
   3   7   7      133.31      127.38     13.23 o 
   4   7   7        0.08       -0.83      3.44 o 
   5   7   7      406.64      392.97     13.49 o 
   6   7   7        0.52        2.30      2.87 o 
   7   7   7        5.47        2.49      2.75 o 
   8   7   7        5.13        2.54      4.07 o 
   9   7   7      208.74      212.94      8.84 o 
  10   7   7        6.74       11.89      6.21 o 
  -1   8   7        5.13        3.47     12.68 o 
   0   8   7       44.24       -0.08      9.08 o 
   1   8   7      148.96      192.89     17.46 o 
   2   8   7       24.65       35.65     12.78 o 
   3   8   7      274.00      220.97     30.88 o 
   4   8   7      896.00      885.55     28.73 o 
   5   8   7       37.42       38.87      4.12 o 
   6   8   7      771.87      760.76     11.57 o 
   7   8   7      911.89      924.87     11.68 o 
   8   8   7       10.97       10.28      5.66 o 
   9   8   7      409.87      429.03     13.26 o 
  10   8   7      302.80      301.52     13.40 o 
   0   9   7        4.14        0.05     16.23 o 
   1   9   7        5.18        0.83     17.09 o 
   2   9   7       26.55       32.29     22.90 o 
   3   9   7        0.07        4.77     16.78 o 
   4   9   7       50.37       42.63     11.65 o 
   5   9   7        1.36        0.01      1.97 o 
   6   9   7      130.16      128.20      6.51 o 
   7   9   7       19.03       22.99      4.22 o 
   8   9   7      640.75      669.61     12.66 o 
   9   9   7       15.39       13.82      6.15 o 
  10   9   7       61.16       65.62      7.72 o 
   1  10   7      199.92      186.78     35.69 o 
   2  10   7       24.90       24.70     24.62 o 
   3  10   7      282.67      321.77     33.34 o 
   4  10   7      104.12       11.12     18.62 o 
   5  10   7        1.15        1.13      2.65 o 
   6  10   7      196.24      200.81      5.18 o 
   7  10   7       25.90       35.02     11.91 o 
   8  10   7       80.22       86.22      5.83 o 
   9  10   7       63.66       71.92      9.24 o 
   3  11   7       15.48        5.27     21.78 o 
   4  11   7        0.17       -4.85     19.09 o 
   5  11   7      651.99      714.12     26.49 o 
   6  11   7       13.77       10.87      4.96 o 
   7  11   7      242.06      245.24      9.16 o 
   8  11   7        0.01        5.97      5.48 o 
  -2  -6   8      254.85      250.78     15.91 o 
  -1  -6   8       71.98       81.95     13.10 o 
   0  -6   8      119.68      107.81     13.41 o 
   1  -6   8      109.22      135.96     13.92 o 
   2  -6   8       29.69       29.04     16.45 o 
   3  -6   8       54.62       53.95     17.87 o 
  -3  -5   8       41.65       29.54     12.93 o 
  -2  -5   8        9.65        2.17      5.93 o 
  -1  -5   8       86.99       81.83     20.18 o 
   0  -5   8      181.28      210.31     17.47 o 
   1  -5   8      119.17      123.55     15.67 o 
   2  -5   8      139.96      161.68     19.70 o 
   3  -5   8       15.23       24.99     14.75 o 
   4  -5   8       39.06       42.20     15.99 o 
   5  -5   8       57.00       22.19     26.33 o 
  -3  -4   8        8.88        2.18      5.61 o 
  -2  -4   8       13.69        7.76      6.83 o 
  -1  -4   8      120.92      122.69      9.04 o 
   0  -4   8      312.35      319.64     15.15 o 
   1  -4   8        3.10        0.44      6.69 o 
   2  -4   8      586.11      556.73     41.81 o 
   3  -4   8      161.43      199.42     33.03 o 
   4  -4   8      132.90       95.66     29.87 o 
   5  -4   8        3.59        4.15      6.23 o 
   6  -4   8        3.14        0.30      5.37 o 
  -4  -3   8        4.76        8.40      6.25 o 
  -3  -3   8        0.47       -1.32      5.80 o 
  -2  -3   8      845.88      867.36     17.94 o 
  -1  -3   8       59.60       63.26      7.37 o 
   0  -3   8     1045.04     1068.20     34.20 o 
   1  -3   8        5.09        4.90      4.90 o 
   2  -3   8       96.94       92.60      9.88 o 
   3  -3   8       11.92        7.26      3.88 o 
   4  -3   8     1848.99     1641.86    216.25 o 
   5  -3   8        2.36        0.41      5.19 o 
   6  -3   8      676.86      702.21     17.27 o 
   7  -3   8        3.83        3.12      7.76 o 
  -4  -2   8        9.06        6.57      6.29 o 
  -3  -2   8      115.35      135.52      9.14 o 
  -2  -2   8      122.10      140.67      8.77 o 
  -1  -2   8      174.48      187.39      8.54 o 
   0  -2   8       50.66       63.26      8.10 o 
   1  -2   8        8.68        8.27      4.96 o 
   2  -2   8      168.49      157.43      8.19 o 
   3  -2   8      319.63      295.97     10.77 o 
   4  -2   8      108.25       85.52     20.78 o 
   5  -2   8      611.88      635.08     17.41 o 
   6  -2   8      128.27      151.03      9.96 o 
   7  -2   8       71.62       97.35     10.90 o 
   8  -2   8      188.88      206.43     17.78 o 
  -4  -1   8       51.36       43.89     13.39 o 
  -3  -1   8      395.22      424.83     10.02 o 
  -2  -1   8        9.79        6.69      6.62 o 
  -1  -1   8       90.91       94.19      8.72 o 
   0  -1   8       40.06       37.81      6.63 o 
   1  -1   8      842.77      880.90     17.23 o 
   2  -1   8      254.08      239.62      8.75 o 
   3  -1   8      251.94      264.33     13.64 o 
   4  -1   8      170.19      144.75      9.35 o 
   5  -1   8       39.48       56.30      7.70 o 
   6  -1   8        2.82       -4.40     12.10 o 
   7  -1   8      189.68      178.65     14.05 o 
   8  -1   8       13.95        4.69      6.95 o 
   9  -1   8      113.88      133.92     11.03 o 
  -4   0   8      492.78      524.97     13.87 o 
  -3   0   8        4.57        4.06      3.58 o 
  -2   0   8      613.28      655.60     14.42 o 
  -1   0   8       90.76      104.14      6.71 o 
   0   0   8        6.23        9.38      4.62 o 
   1   0   8        3.16        6.32      4.49 o 
   2   0   8      217.45      216.73     11.19 o 
   3   0   8      163.81      152.25      9.04 o 
   4   0   8       72.50       72.29     10.28 o 
   5   0   8       17.64       29.44      7.51 o 
   6   0   8        1.08        6.97      5.89 o 
   7   0   8       95.51       96.96      9.00 o 
   8   0   8       12.50       13.32      7.86 o 
   9   0   8       11.81       13.77      7.62 o 
  -4   1   8      196.56      181.97      5.62 o 
  -3   1   8      293.32      301.35      8.84 o 
  -2   1   8        0.05        3.15      4.98 o 
  -1   1   8      158.19      154.72      7.84 o 
   0   1   8      639.72      627.87     10.46 o 
   1   1   8        1.15        2.32      5.51 o 
   2   1   8      239.69      320.55     11.23 o 
   3   1   8       71.87       79.75      5.77 o 
   4   1   8      336.83      311.16     12.19 o 
   5   1   8       12.18       13.28      5.88 o 
   6   1   8      431.69      430.95     13.22 o 
   7   1   8       27.55       30.76      9.74 o 
   8   1   8        0.00        1.12      7.46 o 
   9   1   8       60.66       83.28     11.77 o 
  10   1   8       28.03       33.12     10.81 o 
  -4   2   8       51.58        0.61     11.18 o 
  -3   2   8        0.36        1.13      2.11 o 
  -2   2   8        6.34        1.23      2.34 o 
  -1   2   8      487.52      487.30     11.80 o 
   0   2   8       18.48       24.58      3.88 o 
   1   2   8     1141.87     1167.79     18.07 o 
   2   2   8      236.00      206.58      9.78 o 
   3   2   8        1.79        4.86      4.11 o 
   4   2   8      651.16      564.32     17.26 o 
   5   2   8     1545.92     1545.61     22.59 o 
   6   2   8       26.55       23.61      6.32 o 
   7   2   8      930.52      956.04     22.87 o 
   8   2   8      187.08      200.15     12.77 o 
   9   2   8       60.84       78.76     11.04 o 
  10   2   8       69.63       72.59     12.16 o 
  -3   3   8       74.34      108.37     17.73 o 
  -2   3   8       36.58       35.35      2.36 o 
  -1   3   8        6.86        4.40      2.96 o 
   0   3   8       14.68       21.24      4.48 o 
   1   3   8       24.54       13.97      6.27 o 
   2   3   8        0.90        0.32      3.38 o 
   3   3   8      703.14      650.39      9.16 o 
   4   3   8      102.01      106.65      4.44 o 
   5   3   8      776.21      744.27     13.44 o 
   6   3   8      209.44      213.58     10.60 o 
   7   3   8       26.73       31.53      7.91 o 
   8   3   8       60.78       84.96     10.32 o 
   9   3   8      489.20      503.60     18.34 o 
  10   3   8        4.17        8.34      9.22 o 
  -3   4   8       53.76        1.86     12.08 o 
  -2   4   8     1199.07     1349.09     37.84 o 
  -1   4   8      337.27      340.58     14.21 o 
   0   4   8      506.98      524.25     31.62 o 
   1   4   8      308.97      283.68      4.90 o 
   2   4   8       17.68       40.26      6.61 o 
   3   4   8        0.01        2.02      2.32 o 
   4   4   8       22.85        9.35      3.80 o 
   5   4   8      155.18      143.66      4.53 o 
   6   4   8       46.31       58.51      5.47 o 
   7   4   8      159.80      119.08     13.18 o 
   8   4   8        0.04        0.08      5.01 o 
   9   4   8      149.47      160.81     19.78 o 
  10   4   8       62.48       90.99     11.89 o 
  -2   5   8       14.70        2.13      8.10 o 
  -1   5   8      333.43      378.57     15.08 o 
   0   5   8      497.88      497.40     23.50 o 
   1   5   8       19.08       40.17      3.75 o 
   2   5   8      746.39      713.87     13.11 o 
   3   5   8      184.67      169.93      4.94 o 
   4   5   8        2.48       -0.30      3.19 o 
   5   5   8      146.40      150.49      5.30 o 
   6   5   8      285.57      250.47      7.40 o 
   7   5   8        1.65        1.79      3.26 o 
   8   5   8       11.05       23.57      2.36 o 
   9   5   8        1.14        6.14      7.25 o 
  10   5   8        7.04        3.49      8.08 o 
  -2   6   8       20.49        2.13     10.29 o 
  -1   6   8       39.56       -0.14      9.02 o 
   0   6   8       16.90       23.95     12.34 o 
   1   6   8      284.74      304.78     17.69 o 
   2   6   8       64.73       71.76      5.68 o 
   3   6   8      334.86      316.06      7.05 o 
   4   6   8       19.95       22.02      3.60 o 
   5   6   8      115.25      126.96      6.82 o 
   6   6   8        5.40        6.35      3.26 o 
   7   6   8      575.72      574.16     12.73 o 
   8   6   8        3.17        1.06      3.33 o 
   9   6   8       31.47       24.32      4.49 o 
  10   6   8        1.63       -6.43      8.50 o 
  -1   7   8        7.53       -0.08      9.43 o 
   0   7   8       42.58       -0.31      9.34 o 
   1   7   8        5.29       10.94     18.66 o 
   3   7   8      382.99      326.65     44.77 o 
   4   7   8       73.87       75.48      6.72 o 
   5   7   8     1353.16     1362.64     47.20 o 
   6   7   8      306.06      293.21      7.41 o 
   7   7   8      204.39      197.17      7.78 o 
   8   7   8      512.57      482.37     18.86 o 
   9   7   8      357.99      348.08     21.45 o 
  10   7   8        8.73        4.85      5.59 o 
   0   8   8       27.72       -0.10      9.58 o 
   1   8   8        0.05        0.35      9.21 o 
   2   8   8        4.37        3.48      9.45 o 
   3   8   8        0.67       -5.21      9.01 o 
   4   8   8      144.12      127.79      4.40 o 
   5   8   8        1.94        1.78      2.59 o 
   6   8   8      337.57      354.20     11.78 o 
   7   8   8        8.35       10.17      4.59 o 
   8   8   8        6.65        8.68      3.52 o 
   9   8   8        0.01        4.20      3.29 o 
  10   8   8      539.52      599.23     14.40 o 
   1   9   8      190.02      245.85     22.13 o 
   2   9   8      304.43      377.40     21.63 o 
   3   9   8       11.96        8.27     10.33 o 
   4   9   8      139.32      165.17     14.33 o 
   5   9   8       48.44       39.80      3.70 o 
   6   9   8        1.70        3.56      3.28 o 
   7   9   8       44.93       57.42      4.26 o 
   8   9   8        2.70        5.20      3.22 o 
   9   9   8       81.47       89.18      5.72 o 
   2  10   8        1.40        6.60     12.81 o 
   3  10   8      730.91      908.98     31.34 o 
   4  10   8        0.08        7.29     10.37 o 
   5  10   8       70.71       78.55     12.82 o 
   6  10   8        3.78        3.05      3.27 o 
   7  10   8      231.77      223.18      5.72 o 
   8  10   8       21.91       16.40      6.17 o 
   9  10   8      122.09      138.00      7.21 o 
   5  11   8       16.92       14.39     11.68 o 
   6  11   8        0.30       11.68     10.42 o 
   7  11   8       15.87        6.38      3.96 o 
   0  -5   9      134.81      129.06     10.11 o 
   1  -5   9      151.95      176.70     15.04 o 
   2  -5   9        1.69       10.87     15.20 o 
   3  -5   9        3.87        5.88     14.38 o 
  -2  -4   9      112.54      109.20      9.34 o 
  -1  -4   9        6.10       11.27      6.59 o 
   0  -4   9      287.09      300.53     14.63 o 
   1  -4   9       50.60       57.95      6.99 o 
   2  -4   9      896.17      864.49     80.96 o 
   3  -4   9        0.36       -3.77      5.63 o 
   4  -4   9       32.55       28.95     16.15 o 
   5  -4   9       12.18       13.18     26.22 o 
  -2  -3   9       15.57        8.54      6.23 o 
  -1  -3   9       90.94       97.66      8.23 o 
   0  -3   9      148.36      149.93     10.23 o 
   1  -3   9      325.44      336.88     19.49 o 
   2  -3   9      107.27       97.75     10.62 o 
   3  -3   9      169.27      142.50     30.67 o 
   4  -3   9       72.49       62.84     28.82 o 
   5  -3   9       10.35       -9.69     13.59 o 
   6  -3   9       89.71       90.85     10.32 o 
  -3  -2   9      212.34      222.23     10.03 o 
  -2  -2   9      130.96      128.08      9.70 o 
  -1  -2   9      547.11      555.06     12.53 o 
   0  -2   9      449.02      432.68     17.18 o 
   1  -2   9       49.39       55.75      6.31 o 
   2  -2   9      190.91      176.18      8.33 o 
   3  -2   9       24.83       21.38      5.69 o 
   4  -2   9       10.54        8.66      8.93 o 
   5  -2   9        2.19       11.24      6.86 o 
   6  -2   9       67.33       29.73     32.49 o 
   7  -2   9        1.29       -2.69      6.95 o 
  -3  -1   9      114.30      138.15      8.82 o 
  -2  -1   9      162.54      161.46      8.61 o 
  -1  -1   9       28.57       31.03      5.93 o 
   0  -1   9      447.04      461.68     12.06 o 
   1  -1   9       43.23       45.70      8.29 o 
   2  -1   9       94.10       85.01      6.88 o 
   3  -1   9        3.05        1.73      3.40 o 
   4  -1   9       15.98       11.61      4.78 o 
   5  -1   9      234.39      223.97     14.61 o 
   6  -1   9       42.65       43.81      9.22 o 
   7  -1   9       52.60       28.10     33.09 o 
   8  -1   9       36.67       25.72     25.64 o 
  -3   0   9       38.32       30.09     21.45 o 
  -2   0   9      487.92      483.19     10.19 o 
  -1   0   9      161.33      177.14     10.01 o 
   0   0   9      107.64       99.90      8.70 o 
   1   0   9       79.62       74.22      6.87 o 
   2   0   9      284.72      281.11      9.36 o 
   3   0   9        0.03       -0.26      3.02 o 
   4   0   9      192.44      166.45     26.76 o 
   5   0   9       63.84       61.14      7.98 o 
   6   0   9      122.85      119.97      9.22 o 
   7   0   9      111.30      132.27     13.21 o 
   8   0   9      243.59      266.38     13.92 o 
   9   0   9       34.75       43.45      9.68 o 
  -3   1   9      238.65      241.48     12.36 o 
  -2   1   9       50.17       60.52     13.24 o 
  -1   1   9      210.79      240.10      6.99 o 
   0   1   9       68.33       53.61      5.25 o 
   1   1   9      101.43       93.15      7.41 o 
   2   1   9      199.10      193.72     13.37 o 
   3   1   9      895.56      899.10     32.41 o 
   4   1   9       55.74       41.48     15.04 o 
   5   1   9      125.65      130.75     11.95 o 
   6   1   9      409.69      406.49     12.43 o 
   7   1   9      513.77      524.06     14.47 o 
   8   1   9        7.70        8.30      8.26 o 
   9   1   9      743.52      807.99     19.76 o 
  -2   2   9        7.20        5.29      4.38 o 
  -1   2   9       17.91       18.16      3.41 o 
   0   2   9       10.99       14.13      6.53 o 
   1   2   9       50.90       66.24      6.37 o 
   2   2   9       32.80       46.15      7.12 o 
   3   2   9       47.74       59.69      6.51 o 
   4   2   9        0.02        1.83      2.55 o 
   5   2   9      318.79      306.63     11.18 o 
   6   2   9       79.48       81.91     10.19 o 
   7   2   9      672.91      719.32     22.75 o 
   8   2   9      186.86      193.43     14.06 o 
   9   2   9        0.73        1.49      7.40 o 
  -2   3   9       75.03        0.53      9.94 o 
  -1   3   9       63.95       63.05      5.99 o 
   0   3   9      172.78      183.01      8.73 o 
   1   3   9       85.32       94.22     21.22 o 
   2   3   9      168.18      179.04      7.54 o 
   3   3   9      214.40      175.60     10.57 o 
   4   3   9        7.94       15.91      4.92 o 
   5   3   9        2.11       -1.60      3.89 o 
   6   3   9       62.97       65.39      6.70 o 
   7   3   9       27.22       51.43     17.10 o 
   8   3   9      196.38      196.62     12.66 o 
   9   3   9        0.69        0.05      5.70 o 
  10   3   9       22.28        2.35      8.15 o 
  -2   4   9      326.16      384.61     24.62 o 
  -1   4   9       48.27       -0.11      8.53 o 
   0   4   9      273.29        3.05      5.11 o 
   1   4   9      326.21      339.01     11.50 o 
   2   4   9      147.73      115.08      3.76 o 
   3   4   9      167.11      164.24      5.52 o 
   4   4   9      563.92      526.05      9.35 o 
   5   4   9        0.27       -0.72      2.45 o 
   6   4   9        6.47        3.66      3.16 o 
   7   4   9       47.90       56.53      8.32 o 
   8   4   9       87.37       95.38     10.22 o 
   9   4   9       36.02        4.87      7.79 o 
  10   4   9        0.17        0.06      6.38 o 
  -1   5   9      268.22      310.66     15.35 o 
   0   5   9      258.08      297.33     16.24 o 
   1   5   9       57.96       51.50      9.70 o 
   2   5   9       25.71       16.04      4.92 o 
   3   5   9      467.01      482.86      7.54 o 
   4   5   9        0.68       -0.17      1.86 o 
   5   5   9      763.11      786.36     15.34 o 
   6   5   9        9.16        3.07      3.47 o 
   7   5   9        0.50        0.53      1.71 o 
   8   5   9        3.02        7.78      6.60 o 
   9   5   9      387.83      403.34     16.04 o 
  10   5   9       51.84       -0.41     11.60 o 
  -1   6   9        0.01        1.24      8.02 o 
   0   6   9       63.38       -0.26      9.03 o 
   1   6   9      191.86      215.19     16.07 o 
   2   6   9        0.32       -0.83      1.75 o 
   3   6   9      462.61      432.31     17.29 o 
   4   6   9      221.94      226.33      8.41 o 
   5   6   9       19.85       17.02      3.03 o 
   6   6   9      144.54      146.54      7.58 o 
   7   6   9     1103.77     1109.55     30.13 o 
   8   6   9       46.49       34.95      4.41 o 
   9   6   9      438.91      452.85     16.78 o 
  10   6   9      230.91      244.40     15.22 o 
   0   7   9        2.57        0.00      8.14 o 
   1   7   9        5.33        0.05     12.95 o 
   2   7   9       10.66       19.99     10.64 o 
   3   7   9        2.82        1.22      2.55 o 
   4   7   9       34.36       32.18      3.86 o 
   5   7   9        2.82       -2.63      2.63 o 
   6   7   9      121.36      128.33      9.06 o 
   7   7   9        0.53       -0.89      7.21 o 
   8   7   9      633.73      653.67     19.81 o 
   9   7   9       18.84       18.40      7.89 o 
  10   7   9       84.57       99.91     11.88 o 
   1   8   9      101.84      137.46     18.02 o 
   2   8   9       36.43       -0.02      7.44 o 
   4   8   9       71.00       52.30      6.07 o 
   5   8   9        2.63        3.46      2.59 o 
   6   8   9        8.65        9.28      3.44 o 
   7   8   9       10.90        8.73      4.48 o 
   8   8   9       50.39       55.37      7.37 o 
   9   8   9       11.63        7.98      4.86 o 
   2   9   9        2.37        0.22      9.13 o 
   3   9   9        6.72        5.28     10.04 o 
   4   9   9        0.01        0.57      7.71 o 
   5   9   9      648.49      771.22     32.77 o 
   6   9   9        0.00        0.65      6.29 o 
   7   9   9      209.93      233.95     16.22 o 
   8   9   9        0.59        1.47      4.30 o 
   9   9   9       36.19       43.12      5.03 o 
   4  10   9      383.51      499.48     23.36 o 
   5  10   9       63.04       68.86     12.86 o 
   6  10   9      965.45     1082.21     39.00 o 
   7  10   9      124.43      111.68      7.80 o 
   8  10   9      312.23      293.04      8.46 o 
   1  -4  10       13.45       13.53      7.90 o 
   2  -4  10       73.70       58.40     21.85 o 
   3  -4  10      208.55      223.39     24.92 o 
   0  -3  10        6.00        3.80      7.63 o 
   1  -3  10       57.90       60.76      7.00 o 
   2  -3  10      230.31      188.33     52.85 o 
   3  -3  10        2.32        0.09      3.14 o 
   4  -3  10      228.47      265.86     23.68 o 
   5  -3  10        0.03       -1.18     21.69 o 
  -1  -2  10       44.58       29.86     11.94 o 
   0  -2  10       26.33       21.61      6.91 o 
   1  -2  10        0.78       -5.56      5.56 o 
   2  -2  10      261.21      230.82     44.16 o 
   3  -2  10      191.36      138.86     25.96 o 
   4  -2  10      245.65      232.51     21.79 o 
   5  -2  10       45.33       23.95     27.44 o 
   6  -2  10       78.46       40.66     36.01 o 
  -1  -1  10       42.57       51.86     21.73 o 
   0  -1  10      268.59      283.45     18.56 o 
   1  -1  10      179.02      184.88      9.54 o 
   2  -1  10       54.28       96.82     12.39 o 
   3  -1  10      199.53      154.78     36.55 o 
   4  -1  10      272.04      201.30     52.13 o 
   5  -1  10      171.13      167.42     14.16 o 
   6  -1  10      320.77      339.29     15.18 o 
   7  -1  10       47.79       26.77     30.33 o 
  -1   0  10      288.72      310.79      9.05 o 
   0   0  10      250.26      258.98      8.56 o 
   1   0  10      461.98      469.30     16.91 o 
   2   0  10        2.32        9.59      5.21 o 
   3   0  10        0.15        0.50      4.99 o 
   4   0  10       98.06       77.53     29.32 o 
   5   0  10      563.25      589.30     21.41 o 
   6   0  10       94.96      102.60     10.54 o 
   7   0  10      441.57      470.26     15.18 o 
   8   0  10      521.89      569.89     19.57 o 
  -1   1  10       52.39       40.73     14.89 o 
   0   1  10       69.92       63.19     10.70 o 
   1   1  10       67.32       75.41     11.92 o 
   2   1  10       12.72       12.18      6.07 o 
   3   1  10       53.43       45.42      7.34 o 
   4   1  10      138.06      122.12     25.34 o 
   5   1  10       89.58      105.26     10.93 o 
   6   1  10       88.59      104.19     11.84 o 
   7   1  10      203.44      196.22     11.11 o 
   8   1  10       22.57       27.24      8.46 o 
  -1   2  10       52.11       49.79     30.74 o 
   0   2  10      203.94      221.66      9.17 o 
   1   2  10       65.99       68.74      7.82 o 
   2   2  10        2.11       22.46      5.60 o 
   3   2  10       49.27       46.00      5.71 o 
   4   2  10        0.15       -3.60      3.60 o 
   5   2  10      106.55      108.59     19.74 o 
   6   2  10        1.52       -6.50      6.50 o 
   7   2  10        9.90       10.87      6.41 o 
   8   2  10       36.25       40.82      8.26 o 
   9   2  10       50.68       30.48     27.78 o 
  -1   3  10      131.91        7.60     19.76 o 
   0   3  10      356.66      331.96      9.27 o 
   1   3  10        1.69        4.11      5.61 o 
   2   3  10      576.13      608.30     12.38 o 
   3   3  10      119.36      128.00      5.90 o 
   4   3  10        2.75        1.92      3.69 o 
   5   3  10      258.79      276.06      8.93 o 
   6   3  10      263.73      275.73      9.79 o 
   7   3  10      157.29      152.43     12.10 o 
   8   3  10       19.92       14.92      7.71 o 
   9   3  10       27.17       11.09     15.90 o 
  -1   4  10      203.82      239.26     32.89 o 
   0   4  10       94.03        0.41     14.57 o 
   1   4  10      936.75      911.77     19.10 o 
   2   4  10      107.21      102.56      8.52 o 
   3   4  10      518.38      494.16      8.70 o 
   4   4  10        6.02        6.09      8.85 o 
   5   4  10      125.41      124.12      8.43 o 
   6   4  10       41.60       37.83      5.76 o 
   7   4  10      808.54      823.93     18.02 o 
   8   4  10      220.18      223.24     13.15 o 
   9   4  10      207.67      221.13     13.86 o 
   0   5  10       31.97        1.47     16.87 o 
   1   5  10      111.86      101.58     11.58 o 
   2   5  10       82.34       91.78      5.13 o 
   3   5  10      102.52       96.72      4.44 o 
   4   5  10        2.47        4.84      2.56 o 
   5   5  10      831.59      826.96     16.48 o 
   6   5  10      132.12      135.53      7.38 o 
   7   5  10       78.96       91.69      6.95 o 
   8   5  10      201.60      215.27     18.32 o 
   9   5  10      518.00      543.36     18.61 o 
   1   6  10        1.74       -0.01      7.00 o 
   2   6  10        3.91        5.31      8.45 o 
   3   6  10       10.13        5.18      3.15 o 
   4   6  10      103.73      121.28      3.98 o 
   5   6  10       15.39       20.38      3.72 o 
   6   6  10      252.35      262.54      6.48 o 
   7   6  10       11.26        4.68      3.49 o 
   8   6  10        6.55        7.00     10.28 o 
   9   6  10       16.67       -0.44      5.90 o 
   1   7  10      109.59      123.30     16.62 o 
   2   7  10      319.92      353.73     19.04 o 
   3   7  10       14.21        5.09     13.80 o 
   4   7  10       83.29       82.38      5.06 o 
   5   7  10      165.98      162.07      4.67 o 
   6   7  10       21.44       19.03      4.08 o 
   7   7  10       90.73       96.48      7.84 o 
   8   7  10        0.05       -1.19      4.78 o 
   9   7  10       37.06       -0.28      5.66 o 
   2   8  10        0.89       -0.23     14.41 o 
   3   8  10      811.01      934.50     28.14 o 
   4   8  10        1.82        0.00      5.37 o 
   5   8  10       90.64       82.79      6.16 o 
   6   8  10        5.03        5.30      2.79 o 
   7   8  10      261.11      280.61      8.57 o 
   8   8  10        0.78       -0.52      5.05 o 
   9   8  10      185.84      217.33     12.11 o 
   4   9  10      202.74      216.67     16.41 o 
   5   9  10      882.51      977.19     26.22 o 
   6   9  10        0.00        2.60      2.95 o 
   7   9  10      855.77      875.40     71.10 o 
   8   9  10      165.38      140.11     67.28 o 
   2  -2  11      420.43      368.49     63.27 o 
   3  -2  11       15.55       18.96     15.13 o 
   4  -2  11      265.91      280.16     24.13 o 
   1  -1  11      283.13      290.54     36.04 o 
   2  -1  11      198.35      183.51     26.29 o 
   3  -1  11      800.25      644.02    154.85 o 
   4  -1  11       12.77        0.88     10.77 o 
   5  -1  11      322.96      323.76     13.75 o 
   6  -1  11      211.17      210.61     12.64 o 
   0   0  11      232.81      263.20     14.42 o 
   1   0  11       53.91       49.10      7.68 o 
   2   0  11      338.88      341.61     20.30 o 
   3   0  11       29.09       20.15      9.27 o 
   4   0  11       60.54       56.18     14.54 o 
   5   0  11      179.38      195.83     10.76 o 
   6   0  11        0.02       -2.75      6.49 o 
   7   0  11      386.39      425.74     17.78 o 
   0   1  11       84.01       90.36     10.11 o 
   1   1  11       28.27       32.84      8.94 o 
   2   1  11      142.81      153.97     16.81 o 
   3   1  11       41.15       32.22      5.51 o 
   4   1  11       46.84       22.91      8.33 o 
   5   1  11       64.76       80.25     10.85 o 
   6   1  11       21.93       27.63     10.22 o 
   7   1  11      110.22      130.51     17.16 o 
   0   2  11      126.37       49.61     45.75 o 
   1   2  11      104.31       93.88      9.38 o 
   2   2  11      210.15      207.37     12.87 o 
   3   2  11       93.45       82.01      6.67 o 
   4   2  11      675.02      666.75     47.51 o 
   5   2  11       20.80       24.41      6.12 o 
   6   2  11       92.41      105.83      8.50 o 
   7   2  11       17.54       21.84      7.30 o 
   8   2  11        3.50        2.54      6.42 o 
   1   3  11       31.13       34.54      9.90 o 
   2   3  11       63.33       66.86      7.29 o 
   3   3  11      925.59      929.52     25.57 o 
   4   3  11        0.92        5.92      4.17 o 
   5   3  11     1244.63     1251.71     22.06 o 
   6   3  11      140.09      144.31      8.57 o 
   7   3  11      185.13      182.08     12.75 o 
   8   3  11       58.20       61.43     11.65 o 
   1   4  11       84.22      120.78     14.55 o 
   2   4  11       69.10       80.01      4.59 o 
   3   4  11      346.63      343.71      8.83 o 
   4   4  11      155.21      174.91      6.49 o 
   5   4  11        4.62        3.76      4.49 o 
   6   4  11       63.26       76.86     10.73 o 
   7   4  11      793.33      851.71     19.66 o 
   8   4  11        0.01        5.27      6.14 o 
   3   5  11       36.54       18.67     14.11 o 
   4   5  11       11.79       11.47      3.61 o 
   5   5  11        6.92        0.75      3.83 o 
   6   5  11       99.92      111.17      6.57 o 
   7   5  11       22.53       19.10      9.28 o 
   8   5  11      445.48      490.06     13.31 o 
   9   5  11       39.23       15.95     14.54 o 
   2   6  11        9.80       -0.18      7.28 o 
   3   6  11      167.36      196.16     21.58 o 
   4   6  11      224.24      204.59      6.50 o 
   5   6  11       46.01       46.41      3.91 o 
   6   6  11      119.51      117.21      8.33 o 
   7   6  11        4.62        4.68      5.55 o 
   8   6  11        0.21       -3.55      4.89 o 
   3   7  11        3.19        0.30      6.88 o 
   4   7  11        6.06        7.03      7.35 o 
   5   7  11      594.26      565.01     16.96 o 
   6   7  11       13.61        9.08      3.61 o 
   7   7  11      225.50      226.22      7.84 o 
   8   7  11       23.86       35.78      5.78 o 
   5   8  11      145.85      137.67     11.33 o 
   6   8  11       12.29       10.14      2.76 o 
   7   8  11      169.67       73.19     15.22 o 
   3   1  12        6.03        8.60      6.97 o 
   4   1  12        2.41        0.75      5.52 o 
   5   1  12       13.55        8.22      8.75 o 
   3   2  12      197.17      167.98      8.78 o 
   4   2  12      341.12      379.67     12.79 o 
   5   2  12       24.94       21.60      6.46 o 
   6   2  12      132.23      144.85     10.04 o 
   3   3  12       79.11       93.60     12.16 o 
   4   3  12       23.46       19.86      5.11 o 
   5   3  12      627.61      685.64     14.65 o 
   6   3  12       68.90       56.03      8.46 o 
   7   3  12      117.42      113.64     15.07 o 
   3   4  12       35.02       14.47     14.63 o 
   4   4  12      101.88      158.60     29.96 o 
   5   4  12       78.77       88.63      6.38 o 
   6   4  12      140.50      160.29     10.55 o 
   7   4  12        9.31       10.49      5.85 o 
   4   5  12      124.31       72.50     30.87 o 
   5   5  12       41.08       58.85      5.23 o 
   6   5  12       39.96       30.92      7.35 o 
   7   5  12       92.32       99.87      7.51 o 
   6   6  12       13.71        0.24      6.41 o 
                                                 
